# Supplementary material for: A somatic role for the histone methyltransferase Setdb1 in endogenous retrovirus silencing
Source: Nat Commun. 2018 Apr 27;9:1683. doi: 10.1038/s41467-018-04132-9 (PMC5923290; doi:10.1038/s41467-018-04132-9)
Supplement: Supplementary file 4 — Supplementary Data 1 [file 41467_2018_4132_MOESM4_ESM.xlsx]

## Sheet: Sheet1
Supplementary Data 1: List of Up-regulated genes in Setdb1 KO iMEFs
				H3K9me3 on TSS (-2~0.5kb)
				H3K9me3 on gene body
	WT.FPKM	KO.FPKM	fold change KO/WT	H3K9me3 mark (FDR,0.05)	ERV
Gbp6	0	1.21863	Inf.
Oas2	0.0182266	5.45003	299.015
Ifi44	0.0571891	6.22564	108.861
Tgtp2	0.0185815	1.88762	101.586
Usp18	0.132673	11.1081	83.7254
Mx2	0.0749929	6.02439	80.3328
Rsad2	0.208792	15.9846	76.5575
I830012O16Rik	0.280221	19.9481	71.187
Ddx60	0.0485296	3.39339	69.9241
Oasl2	0.64604	44.6418	69.1007
Oas1a	0.0864017	4.8671	56.3311
Oas1b	0.0673374	3.54798	52.6896
Ifit3	1.42982	73.2165	51.2068
Gm6093	0.0324837	1.55982	48.0185
Cmpk2	0.160205	7.50605	46.8528
Zbp1	0.335258	15.529	46.3196
Bglap3	0.145803	6.57398	45.0881	TSS (-2~0.5kb)	IAP-d-int
Irf7	0.589839	24.4922	41.5235
Oasl1	0.713195	29.3238	41.1161
Rtp4	0.699836	28.0346	40.0588
Mx1	0.0634046	2.48854	39.2486	intron	RLTR1b
Ifit1	3.16556	113.726	35.926
Gbp7	0.114654	4.03207	35.1673
Gm12250	0.0717754	2.4607	34.2833
Krt8	0.10851	3.29873	30.4002
Isg15	3.14993	93.1672	29.5775
Gm12260	0.197201	5.8322	29.5749
Cxcl10	4.86568	138.312	28.426
Slfn8	0.0676912	1.78439	26.3607
Ccl5	1.59565	38.192	23.9351
Gm13283	0.158919	3.76194	23.6721
Apol9b	0.944923	18.7585	19.8519
Cd209c	0.989551	18.9048	19.1044
Ifi204	0.604024	11.0523	18.2978
Gbp2	0.50952	9.3174	18.2866
Dhx58	0.538281	9.77771	18.1647
Irgm2	1.07759	18.6798	17.3348
Ifi47	0.552144	8.65435	15.6741
Plscr2	0.492075	7.48711	15.2154
Igtp	1.86823	26.1405	13.9921
Trim34a	0.190284	2.61004	13.7165
Gbp3	1.06717	14.5512	13.6353
Gsta4	37.2989	489.626	13.1271
Gm5868	0.156228	2.04283	13.076
Ifi205	0.178355	2.26637	12.7071
Ptgds	0.117904	1.44481	12.2541
Ifih1	1.78832	19.747	11.0422
Apol9a	2.90979	30.2966	10.412
Parp14	1.16949	11.5815	9.90303
Plac8	0.27225	2.69535	9.90028
Psmb8	2.5946	25.3822	9.7827
Tnfrsf23	1.25915	12.0324	9.55597
P2rx7	0.120996	1.0831	8.95154
Ifi27l2a	0.61718	4.97001	8.05277
Lgals9	2.96663	22.8995	7.71903
Mnda	0.406265	3.11336	7.66337
Stag3	0.657994	5.03625	7.65395
Coch	5.11518	39.126	7.649	TSS (-5~0.5kb)
1700007K13Rik	0.161843	1.21557	7.5108
Cadm1	0.247591	1.85762	7.50278
Cldn4	0.13584	1.00603	7.40599
Trim12c	0.318846	2.3446	7.35339	gene body
Apol6	0.726507	5.17832	7.12769
Platr5	0.251962	1.78558	7.0867
Cables1	1.60308	11.294	7.04519
Trim12a	0.186488	1.30198	6.98158
Chst13	0.630032	4.24535	6.73831
Il33	0.156636	1.04845	6.69354
Flt4	0.20511	1.27677	6.22481
Clic5	0.183798	1.1084	6.03053
Trim14	0.349176	2.08647	5.97541	intron	IAPLTR1_IAPEz
4930526I15Rik	0.218137	1.27637	5.85123
Irgm1	10.4215	60.6984	5.82434
Plb1	0.176538	1.01224	5.73384
Clu	2.03376	11.5035	5.65627
Adam8	0.585678	3.30712	5.64665
Oas1c	0.226097	1.26841	5.61003
Tap1	2.05868	11.3573	5.51679
Psmb9	0.375952	2.05185	5.45774
Ulbp1	5.90372	31.9676	5.41482
Otud1	1.71643	9.01026	5.24942
Apol7a	0.536451	2.67719	4.99056
Uba7	0.733419	3.64466	4.96941
Irf9	7.0569	34.5409	4.89463
Tap2	1.42352	6.91118	4.85499
Stat2	3.85773	18.543	4.80671
D830030K20Rik	0.272919	1.30212	4.77109
Serpinb9b	0.892523	4.16214	4.66334
2810474O19Rik	31.575	145.863	4.61957	TSS (-2~0.5kb)	RLTR19B
Ddx58	6.95147	32.0781	4.61458
Chchd10	0.352152	1.60647	4.56187
Lgals3bp	9.67043	43.9732	4.54718
Xaf1	2.77122	12.4757	4.50188
Icam1	0.599712	2.66351	4.44132
Herc6	1.86888	8.17341	4.37343
Zfp37	7.52082	32.7084	4.34905	gene body	ETnERV2-int
Samd9l	2.34198	10.0305	4.28291
Pla1a	0.292245	1.21858	4.16972
Ccl25	0.47046	1.95965	4.16539
Esr1	2.07935	8.58851	4.13038	intron	RLTR10-int
Rchy1	0.377301	1.5504	4.10919
H2-T23	12.1883	48.6212	3.98917	gene body
Casp4	3.80785	15.189	3.98887
Trim21	1.2083	4.80522	3.97684
Fam180a	0.264078	1.02947	3.89836
Xdh	0.681729	2.65674	3.89706
Ifi27	10.6914	41.3171	3.86452
Bst2	62.1083	236.835	3.81326
Ly6c1	30.561	115.614	3.78306
Tubb3	16.9621	63.3378	3.73408
Polg2	0.271645	1.00105	3.68514	gene body
Stat1	6.68222	24.3909	3.65012
Dbhos	0.335715	1.22412	3.64631
Gpnmb	17.6652	63.6537	3.60334
Cd274	0.339125	1.22132	3.60139
Gstt1	18.1557	65.1804	3.59008
Blnk	0.437114	1.51413	3.46392
Hspa1a	1.96238	6.77292	3.45138	gene body
Spn	0.718879	2.47848	3.4477
Gm19705	1.39424	4.77871	3.42747
Flt3	0.39012	1.3359	3.42433
Ifit2	22.2223	75.8727	3.41426
Parp9	6.94879	23.5549	3.38978
Cldn3	1.74398	5.88965	3.37713
Lipg	15.4056	51.6531	3.35288
Cd74	1.73828	5.8196	3.34791
AW011738	0.339872	1.11719	3.28709
Trim24	12.6411	41.4489	3.2789	gene body	MYSERV6-int
Dtx3l	2.99384	9.73982	3.25329
Tinagl1	1.92859	6.2283	3.22946
Ifi35	14.6676	46.9972	3.20415
Cbx7	0.877986	2.80497	3.19478
Sh3rf2	0.612382	1.95428	3.19128	gene body	RLTR1C
Apoe	0.38438	1.19888	3.119
Pilra	0.339526	1.04625	3.0815	gene body
Sgsm1	0.366232	1.12669	3.07644
Gm3002	0.661383	2.0201	3.05436	gene body
Tlr3	1.02943	3.10777	3.01892
Parp12	9.05118	27.3211	3.01851
Fabp3	3.52437	10.6324	3.01682
Ube2l6	7.8656	23.628	3.00397	TSS (-5~0.5kb)	RLTRIS4
Txnip	9.22513	27.3462	2.96432
Znfx1	5.50959	16.3145	2.96111
Cryab	2.12324	6.21773	2.92842
Rnf144b	0.458071	1.32978	2.903
Klrg2	0.568813	1.64123	2.88536
Cyb561	1.02138	2.9454	2.88375
Krt19	2.46284	7.10107	2.88329
Tspan14	0.956448	2.75127	2.87655
Zcwpw1	2.86523	8.21285	2.86638	intron	IAPLTR2a_IAPEz
Ly6a	73.8053	209.682	2.84102
H2-K2	0.795099	2.25281	2.83337
Helz2	5.4993	15.3903	2.79859
Parp10	6.41093	17.8848	2.78974
Def8	14.7293	40.789	2.76924
Mgst1	0.637402	1.76273	2.76549
H2-Q4	8.70963	24.0253	2.75848
Apobec3	15.8815	43.4564	2.73629
Vamp5	0.701326	1.87878	2.6789
Plcg2	0.702927	1.88296	2.67874
Atp1a3	0.442313	1.1815	2.67119
Igfbp3	0.378637	1.00329	2.64974
Trim25	7.42799	19.6528	2.64578
Serpinb9	2.70383	7.11053	2.6298
Trp53inp1	2.68297	6.96135	2.59464		MMERGLN-int (3')
Nod1	1.79498	4.65629	2.59406
Qpct	5.89754	15.2622	2.58789
N4bp2l1	0.465336	1.20083	2.58057
Adamts10	0.852168	2.19254	2.5729
Sprr1a	9.96596	25.3341	2.54206
D17H6S56E-5	58.7315	147.615	2.51339
Isg20	3.44472	8.62237	2.50307
Podxl	2.85435	7.1377	2.50064
Atf7ip	12.3585	30.8599	2.49706	gene body
A930015D03Rik	0.869408	2.12915	2.44897	gene body	IAPEz-int
Cbr3	2.37835	5.79563	2.43683
Sdsl	0.543445	1.32175	2.43217
Prrg4	1.55215	3.76688	2.42688
Gm14137	0.423573	1.02313	2.41548
Hsd17b7	12.4439	29.9797	2.40919	gene body
Tmtc4	8.26242	19.8909	2.40739
Tapbp	52.8902	126.88	2.39893
Mycl	0.538888	1.28923	2.39239
Lgals3	90.066	215.154	2.38885
Nppb	0.93094	2.21034	2.37431
Gstp2	1.88724	4.47594	2.37169
Tgm2	0.824308	1.94674	2.36167	gene body
Socs2	1.6581	3.89401	2.34848
S100a3	0.691686	1.61899	2.34064
Ptpn13	1.76572	4.12548	2.33643	gene body
Fmn1	2.69073	6.28277	2.33497	gene body
Ifitm3	115.755	268.522	2.31974
Tor3a	6.38733	14.7205	2.30464
Akap2	4.63996	10.6001	2.28452
Prph	4.12515	9.34334	2.26497
Dclk1	0.879445	1.99143	2.26442
Fam213a	0.64752	1.45808	2.25179
Itpka	0.681908	1.53422	2.24989
Rab43	0.787075	1.76514	2.24266
Gm38426	0.784284	1.75256	2.2346
Psmb10	29.121	64.7329	2.22289
Arhgdib	2.60475	5.74701	2.20636
Eps8l2	0.737328	1.62589	2.20511
Csf2ra	0.937567	2.06722	2.20488
Angptl4	17.1115	37.5978	2.19722
Trex1	8.76542	19.2506	2.1962
Ephx1	11.2367	24.5887	2.18825
Il15ra	1.33125	2.90917	2.18529
Fxyd5	1.04984	2.28	2.17176
Gchfr	5.60591	12.1219	2.16234
Mt2	12.5649	27.0972	2.15658
Bdh2	0.947432	2.03919	2.15233
Lmbrd1	0.838292	1.80138	2.14887	gene body
Optn	2.32452	4.98729	2.14551	intron	RLTR13a
Hspa12a	1.28392	2.75311	2.1443
Eif2ak2	23.6625	50.4679	2.13282
Mcam	10.7285	22.8416	2.12906
Ifitm1	0.771781	1.64104	2.1263
Ucp2	1.77383	3.76854	2.12452
4933412E12Rik	0.671503	1.42298	2.1191
Bcam	0.741582	1.57125	2.11878
Myof	6.15555	13.042	2.11874	gene body
C2	2.24887	4.74383	2.10943
Plekha4	2.0986	4.41174	2.10223
Ap5s1	0.759768	1.58698	2.08877
D330023K18Rik	0.789387	1.64809	2.08781
Amigo2	11.366	23.6688	2.08242	gene body
Tdrd7	5.28552	10.9356	2.06897
Prrt3	1.07439	2.21849	2.06488	gene body
Ppl	1.78669	3.68573	2.06288
Tbc1d1	1.7554	3.61317	2.05832	gene body
Gm6548	20.4122	41.9915	2.05718
H2-DMb1	0.678705	1.3932	2.05273
Nck2	11.7729	24.1583	2.05203
Ehd4	11.359	23.2498	2.04682
Tcn2	7.14726	14.628	2.04666
Cebpd	1.82476	3.71586	2.03636
Idnk	3.09801	6.27976	2.02703
Frmd5	0.577913	1.16683	2.01904
Spink2	0.817067	1.64557	2.014
H2-T9	19.0604	38.3463	2.01183
Ripk2	3.4691	6.97603	2.0109
Scrn1	9.98059	20.0574	2.00964
Alyref2	2.08698	4.18111	2.00343
