# Supplementary material for: A somatic role for the histone methyltransferase Setdb1 in endogenous retrovirus silencing
Source: Nat Commun. 2018 Apr 27;9:1683. doi: 10.1038/s41467-018-04132-9 (PMC5923290; doi:10.1038/s41467-018-04132-9)
Supplement: Supplementary file 5 — Supplementary Data 2 [file 41467_2018_4132_MOESM5_ESM.xlsx]

## Sheet: sampleData
Supplementary Data 2: H3K9me3 ChIP-seq reads on ERVs and LINEs in Setdb1 cKO iMEFs
sample	description	total reads	mapped reads	M
P300_01_1_CGATGT	input MEF	72535753	71786788	71.8
P300_02_1_TGACCA	input 4OHT7d	58978969	58386935	58.4
P300_03_1_CAGATC	H3K9me3_MEF	81132192	79365070	79.4
P300_04_1_CCGTCC	H3K9me3_4OHT7d MEF	67343080	66966469	67

## Sheet: ERV1
ERV1 name	more than SW 2000	total length	the number of mapped reads				normalized enrichment with mapped read number
ERV1 name	the number of copies	total length	WT	KO	input for WT	input for KO	WT/input	KO/input
LTRIS2	1240	630845	20541	9267	13316	12822	1.39493	0.629972
LTRIS3	103	50545	1406	723	1155	1046	1.1008	0.602483
LTRIS4	80	33987	1154	562	728	737	1.43344	0.664671
LTRIS5	51	20155	707	351	475	422	1.34595	0.724991
LTRIS_Mm	500	240426	6691	3970	5296	5114	1.14248	0.676656
LTRIS_Mus	734	414099	13472	6070	8724	9007	1.39643	0.587417
MER21B	14	9604	202	152	204	187	0.895417	0.7085
MER31-int	4	2725	53	9	43	40	1.11458	0.196119
MER34-int	2	1209	7	14	7	8	0.904282	1.52537
MER4B-int	1	937	39	18	15	16	2.35113	0.980597
MER52-int	2	3146	41	54	46	51	0.805991	0.922915
MER67B	1	595	3	11	10	5	0.271285	1.91761
MER67C	3	1960	50	45	40	43	1.13035	0.912183
MMERGLN-int	231	914497	27277	12082	14935	15228	1.65156	0.691567
MMVL30-int	430	567472	11786	6929	11540	11241	0.923559	0.537284
MuLV-int	48	135822	3975	1690	2474	2587	1.45292	0.569414
MuRRS4-int	344	525873	12011	7549	9054	8751	1.19962	0.751917
MuRRS-int	276	482771	14533	8213	9447	9446	1.39112	0.757865
MURVY-int	32	98170	2255	1194	1472	1537	1.3853	0.677124
MURVY-LTR	525	256719	8722	3502	4692	4786	1.68098	0.637796
RLTR1	68	32074	1419	541	592	571	2.16753	0.825846
RLTR14	507	175738	3808	2567	5052	4477	0.681612	0.499778
RLTR14-int	533	490485	9599	8029	10443	9208	0.831198	0.760036
RLTR1B	1105	513611	15957	6648	10390	10488	1.3888	0.552505
RLTR1B-int	360	472997	10842	6781	8704	8239	1.1264	0.717393
RLTR1C	602	295026	9368	5083	5971	5501	1.41874	0.805409
RLTR1D	347	187440	5678	3276	3960	3797	1.29659	0.752041
RLTR23	594	239695	4901	3077	5774	5568	0.767559	0.481689
RLTR24	520	234948	5288	3783	6166	5511	0.775518	0.598334
RLTR30	35	12343	278	175	279	271	0.901041	0.562868
RLTR41	342	146546	3270	1953	3301	3071	0.89579	0.55432
RLTR47_MM	374	155912	4952	2577	3637	3382	1.23124	0.664169
RLTR4_Mm	144	89890	2218	832	1784	1902	1.12427	0.381286
RLTR4_MM-int	110	451223	11019	4262	7535	8040	1.3224	0.462057
RLTR5_Mm	86	50078	1204	864	998	1012	1.09094	0.744168
RLTR6-int	395	1834244	53822	29921	27000	26365	1.8026	0.989205
RLTR6_Mm	466	245929	9146	4087	5023	5099	1.64654	0.698647
RMER2	719	355409	6250	4793	7636	7137	0.740147	0.585369
RMER21A	238	162308	2464	1735	3006	3066	0.741235	0.493248
RMER21B	139	93207	1618	1256	1951	1845	0.749938	0.593378
RMER5	438	193189	4262	2995	5429	4435	0.709901	0.588628
RodERV21-int	601	644802	12854	10024	12779	11696	0.909589	0.747036

## Sheet: ERVK
ERVK name	more than SW 2000	total length	the number of mapped reads				normalized enrichment with mapped read number
ERVK name	the number of copies	total length	WT	KO	input for WT	input for KO	WT/input	KO/input
BGLII	1803	713401	16220	12690	14716	13657	0.996701	0.809924
BGLII_A	117	47369	1101	865	1019	961	0.977051	0.784568
BGLII_B	390	163857	3675	2751	3875	3566	0.857609	0.67243
BGLII_Mus	444	149447	3509	2654	3251	2904	0.976046	0.796604
ETnERV2-int	2556	3590238	140891	74558	73205	68600	1.74039	0.947345
ETnERV3-int	412	733744	30226	17390	14896	14164	1.83491	1.07017
ETnERV-int	219	369218	12149	6913	7132	6931	1.5404	0.869378
IAP-d-int	548	911835	35572	15135	15722	15815	2.04599	0.834164
IAPEY2_LTR	934	318196	10070	5762	6371	6388	1.42931	0.786224
IAPEY3-int	958	1524030	58261	28560	28494	27570	1.84896	0.902941
IAPEY3_LTR	276	92016	3049	1861	1988	1796	1.3869	0.903188
IAPEy-int	366	541547	19744	10147	9101	9079	1.96178	0.974177
IAPEY_LTR	496	181191	5353	3275	3317	3408	1.45934	0.837625
IAPEz-int	5307	11443863	436334	189334	229492	223366	1.71931	0.738839
IAPLTR1a_Mm	1793	616740	25397	11021	12583	12821	1.82517	0.749268
IAPLTR1_Mm	1435	541382	17501	8388	10226	10741	1.54761	0.680694
IAPLTR2a	930	367171	11835	6065	6893	7064	1.55262	0.748373
IAPLTR2b	918	298879	9722	5171	5610	5595	1.5671	0.805587
IAPLTR2_Mm	1964	908446	30305	14971	17495	17212	1.56641	0.758154
IAPLTR3	150	49809	1615	996	876	840	1.66714	1.03352
IAPLTR3-int	241	520325	19469	10843	9489	9192	1.85536	1.0282
IAPLTR4	282	94649	5154	2221	1849	1732	2.52064	1.11773
IAPLTR4_I	94	80561	3930	1684	1486	1324	2.39154	1.10864
MERVK26-int	489	509345	11127	8829	10089	9193	0.997319	0.837129
MMERVK10C-int	1370	2488065	116423	53288	57352	54612	1.83567	0.85051
MMETn-int	1037	2040051	86061	39836	45538	42770	1.70898	0.811848
MMTV-int	23	63341	2360	1555	1686	1452	1.26578	0.933473
MurERV4_19-int	563	524476	16831	11582	11695	10794	1.30141	0.935275
MurERV4-int	778	691626	23269	14342	16161	14778	1.30201	0.845925
MYSERV16_I-int	1350	1143306	35328	24440	24601	22684	1.29858	0.939117
MYSERV6-int	1485	1278170	41992	28335	31291	28335	1.21353	0.871642
MYSERV-int	420	357693	11255	7617	8470	7796	1.20162	0.851628
RLTR10	2522	1061358	29837	17537	19324	18693	1.39625	0.817738
RLTR10A	606	234340	4899	3344	4256	4140	1.0409	0.704051
RLTR10B	219	62755	1870	1057	1398	1425	1.20959	0.646544
RLTR10B2	661	254046	8183	3971	5318	4994	1.39145	0.69309
RLTR10C	1692	732744	24505	11507	16988	16372	1.30442	0.61263
RLTR10D	452	163514	5361	2741	3012	2965	1.60951	0.805791
RLTR10E	296	93063	3408	1792	2237	2281	1.37765	0.68478
RLTR10-int	1651	1780533	48051	24297	28242	28843	1.53855	0.734261
RLTR11A	1175	524432	12053	9343	13479	12218	0.808614	0.666537
RLTR11A2	1100	509963	11844	8909	13149	11907	0.814535	0.652176
RLTR11B	555	231295	4557	3403	5439	5110	0.757642	0.580469
RLTR12A	417	191587	4492	3390	4650	4368	0.873556	0.67648
RLTR12B	393	176260	4667	3089	4355	4113	0.969067	0.654632
RLTR13A	321	261293	8365	5871	6609	5928	1.14455	0.863261
RLTR13A2	119	109097	4714	2815	3635	3338	1.17271	0.735072
RLTR13A3	222	204153	5971	3947	4592	4218	1.17584	0.81564
RLTR13B1	601	452216	11304	8384	10784	9621	0.947886	0.759572
RLTR13B2	283	220813	7020	4127	4706	4422	1.34893	0.813493
RLTR13B3	236	208924	5876	4029	4971	4564	1.06891	0.769466
RLTR13B4	237	186593	5143	3548	4585	4096	1.01433	0.755026
RLTR13C1	389	308737	13336	5354	7447	6950	1.61938	0.671478
RLTR13C2	745	510414	13941	8965	12153	10970	1.03732	0.712331
RLTR13D1	607	464129	10780	7907	11547	10130	0.844216	0.680362
RLTR13D2	270	216183	9066	3788	4713	4412	1.73949	0.748363
RLTR13D3	316	257223	13511	5269	6475	6129	1.88691	0.749336
RLTR13D4	200	152965	4451	2802	3664	3325	1.09852	0.734538
RLTR13D5	515	424721	14440	8085	9689	9027	1.3477	0.780683
RLTR13D6	901	695864	19090	12831	16056	14641	1.07516	0.763885
RLTR15	422	145532	3496	2450	3989	3678	0.792522	0.580621
RLTR16	646	245525	4936	3741	5806	5390	0.76878	0.604974
RLTR17	1493	823229	15628	11289	16590	15834	0.851846	0.621445
RLTR18	322	170157	3562	2587	4282	3977	0.752231	0.566995
RLTR18B	281	129977	2499	1804	3341	3161	0.676385	0.497451
RLTR18-int	148	92801	2782	1865	2393	2258	1.05128	0.719934
RLTR19	399	159948	5182	2460	4321	4132	1.08447	0.518935
RLTR19A	75	30430	758	342	968	802	0.708105	0.371698
RLTR19B	145	72433	1696	945	1782	1558	0.860641	0.528692
RLTR19C	114	45992	1077	681	1183	1084	0.823256	0.54759
RLTR19-int	472	337362	8396	5798	7345	7054	1.03368	0.716442
RLTR20A	395	133746	2639	1837	2897	2726	0.823749	0.587383
RLTR20A1	76	23006	494	245	582	509	0.767552	0.419553
RLTR20A2	288	100285	1937	1433	2129	2052	0.822731	0.608705
RLTR20B1	291	102613	2190	1522	2346	2260	0.844151	0.587008
RLTR20B2	523	190298	3962	3105	4320	3939	0.829344	0.68709
RLTR20B3	651	263458	5438	4354	5921	5432	0.830516	0.698661
RLTR20C	182	58449	1107	903	1257	1158	0.796373	0.6797
RLTR20D	318	114311	2309	1718	2589	2471	0.806484	0.606022
RLTR21	1181	686691	14994	12050	16800	14805	0.807072	0.709442
RLTR22_Mur	1441	1004367	33196	22348	24873	21014	1.20687	0.926975
RLTR22_Mus	577	415948	12746	8771	10310	9487	1.11794	0.805858
RLTR25A	1424	886079	24897	14882	23236	18930	0.968924	0.68525
RLTR25B	1307	770416	22286	12200	18299	16277	1.10131	0.653316
RLTR26	756	440558	7979	6597	7904	7581	0.912863	0.758504
RLTR27	259	79447	2529	1364	1837	1639	1.24493	0.725393
RLTR31A_Mm	396	191356	4083	2970	3864	3629	0.955534	0.713358
RLTR31B_Mm	232	100713	2307	1618	2246	2118	0.928842	0.665872
RLTR31_Mm	750	372443	8479	6319	8441	8019	0.908353	0.686857
RLTR31_Mur	175	88336	2102	1591	2019	1869	0.941457	0.741991
RLTR33	750	403669	10303	6952	12821	11908	0.726684	0.508873
RLTR3_Mm	6	8053	370	235	223	210	1.50038	0.975409
RLTR40	735	409954	9618	7415	10148	9271	0.857054	0.697144
RLTR42-int	338	255252	5370	4029	5694	5196	0.852827	0.675875
RLTR44A	133	49691	1611	799	907	891	1.60617	0.781641
RLTR44B	114	44496	1242	556	832	873	1.3499	0.555135
RLTR44C	178	75231	2229	1256	1459	1521	1.38152	0.719778
RLTR44D	67	28685	898	529	663	523	1.2248	0.881642
RLTR44E	88	34303	1132	553	763	758	1.34161	0.635908
RLTR44-int	223	256798	11862	4441	4872	5022	2.20168	0.770801
RLTR45	1168	555142	15701	8599	9734	9765	1.45861	0.767562
RLTR45-int	967	1044231	43340	22594	19472	18637	2.01272	1.05671
RLTR46	28	8874	309	117	186	217	1.50228	0.469964
RLTR8	177	63297	1515	1094	1629	1498	0.840999	0.636566
RLTR9A	289	101757	2377	1627	2236	2035	0.961305	0.696885
RLTR9A2	123	46773	1125	812	1103	965	0.922319	0.733444
RLTR9B	135	54161	1000	838	1288	1189	0.702082	0.614328
RLTR9B2	218	83566	1780	1317	1710	1638	0.9413	0.700826
RLTR9C	116	46987	1520	920	1028	988	1.33707	0.81165
RLTR9D	512	200314	4777	3273	4186	3963	1.03195	0.71988
RLTR9E	870	341463	8956	6248	6850	6658	1.1823	0.817966
RLTR9F	198	78312	1512	1097	1459	1395	0.937131	0.685442
RLTRETN_Mm	875	287603	7681	4329	5433	5320	1.27844	0.709274
RMER12	1491	917534	24533	16763	23956	20534	0.926062	0.711568
RMER12B	495	334687	8733	6271	9138	8715	0.864204	0.627202
RMER13A	785	548458	9302	7315	10428	9913	0.806639	0.643202
RMER13B	1240	934586	15463	12484	16893	16075	0.827734	0.676925
RMER16	542	234408	6371	3703	5771	5448	0.998299	0.592454
RMER16-int	1661	1554586	59976	35040	37784	33246	1.4354	0.918677
RMER17A	1224	775744	15710	11306	13081	12088	1.08602	0.815253
RMER17A2	1187	830970	16359	11467	15912	14062	0.929685	0.710789
RMER17A-int	136	99712	2391	1789	2065	1884	1.04704	0.82769
RMER17B	2071	1576492	26548	21041	27013	25370	0.888716	0.72291
RMER17C	276	102522	1423	1080	2160	1970	0.595738	0.477854
RMER17C-int	630	430616	9376	6822	9218	8323	0.919782	0.714447
RMER17D	541	368457	7154	4958	5498	5045	1.17665	0.856611
RMER17D2	1074	629533	12736	8439	9998	9671	1.15192	0.760602
RMER19A	1452	870942	21186	12678	19401	18261	0.987481	0.605152
RMER19B	3587	2535938	51565	33142	55143	52748	0.845607	0.54766
RMER19C	1647	912161	27541	16133	21169	19894	1.17648	0.706856
RMER20A	416	189424	3743	2873	4541	4185	0.745371	0.598382
RMER20B	451	230286	4492	3677	5110	4476	0.794919	0.716047
RMER3D-int	810	764195	22081	15211	16931	15172	1.17934	0.873882
RMER4A	860	323784	7068	4394	8112	7801	0.787903	0.490962
RMER4B	1564	687479	16072	10247	18021	16167	0.806483	0.552466
RMER6A	2598	1450936	34052	19115	35066	33490	0.878133	0.497505
RMER6B	648	264776	6513	4480	6781	6622	0.868543	0.589694
RMER6C	2062	1083091	32561	17179	22659	21454	1.29945	0.697955
RMER6D	1144	505266	13826	8331	10978	10476	1.13888	0.69317
RMER6-int	278	196921	5092	4158	4092	3763	1.12527	0.963138
RNERVK23-int	150	264933	6790	4986	5435	4943	1.12973	0.879224
SRV_MM-int	89	109926	2707	2035	2146	2119	1.14068	0.837089

## Sheet: ERVL
ERVL name	more than SW 2000	total length	the number of mapped reads				normalized enrichment with mapped read number
ERVL name	the number of copies	total length	WT	KO	input for WT	input for KO	WT/input	KO/input
ERVL-B4-int	98	96153	2273	1734	2252	2060	0.912715	0.733702
ERVL-E-int	4	3768	63	53	93	91	0.612578	0.50766
ERVL-int	62	56635	1137	930	1363	1156	0.754342	0.701234
HERVL74-int	2	1889	21	11	38	30	0.499735	0.319602
MER54A	4	2405	37	25	43	49	0.778103	0.444715
MER54B	1	778	38	20	25	22	1.37451	0.792402
MER68	1	546	20	21	20	27	0.904282	0.677944
MER68-int	2	1679	18	4	28	16	0.581324	0.21791
MERVL_2A-int	1660	1651602	33713	25394	37229	34824	0.818879	0.63561
MERVL-int	1371	4188195	104518	70999	84156	80873	1.12308	0.765221
MT2A	483	189123	3861	2713	4598	4302	0.759337	0.549689
MT2B	919	474028	9695	7321	11872	10850	0.738462	0.588137
MT2B2	840	429949	9140	6640	10440	9653	0.79168	0.599575
MT2C_Mm	1508	646471	15831	11932	16464	15200	0.869515	0.684239
MT2_Mm	2391	1159808	36527	26243	28903	26892	1.14281	0.850606
RLTR28	1243	560504	11111	8426	14344	13203	0.700466	0.556272
RLTR28B	101	34902	659	445	814	813	0.732091	0.477098
RMER10A	216	88395	1391	1029	2202	1884	0.571234	0.476072
RMER10B	350	126045	2135	1461	2947	2842	0.655121	0.448089
RMER15	1722	817299	19098	10719	20445	18880	0.844704	0.494869
RMER15-int	415	344393	6646	4830	7685	7152	0.782025	0.588651

## Sheet: MaLR
MaLR	more than SW 2000	total length	the number of mapped reads				normalized enrichment with mapped read number
MaLR	the number of copies	total length	WT	KO	input for WT	input for KO	WT/input	KO/input
MLT1A0-int	2	2240	29	14	69	66	0.380061	0.184894
MLT1A1-int	6	6893	125	112	138	133	0.819096	0.734014
MLT1B-int	1	738	11	5	12	10	0.828925	0.435821
MLT1C	1	465	12	0	23	14	0.471799	0
MLT1D	1	493	4	7	8	13	0.452141	0.469346
MLT1D-int	1	1379	21	40	33	40	0.575452	0.871642
MLT1F1-int	2	2501	19	9	40	52	0.429534	0.150861
MLT1G3-int	1	977	17	31	18	18	0.854044	1.50116
MLT1H-int	1	1071	34	31	22	23	1.39753	1.17482
MLT-int	6	4958	119	125	144	113	0.747289	0.964206
MTA_Mm	14302	5560940	123804	92352	133665	124300	0.83757	0.64761
MTA_Mm-int	2792	2720139	61180	42521	49135	48051	1.12596	0.771328
MTB	5240	1967331	42126	30875	48495	45300	0.78552	0.594083
MTB-int	475	398333	8760	6204	7975	7728	0.993293	0.69975
MTB_Mm	2805	1076196	24248	16935	26912	25577	0.814768	0.57713
MTB_Mm-int	272	221765	5033	3647	4664	4575	0.975826	0.694837
MTC	8438	3123006	68195	46286	80270	75858	0.768251	0.531847
MTC-int	1344	956467	20351	14358	20803	19643	0.884634	0.637124
MTD	861	321940	7123	4559	8001	7498	0.80505	0.529983
MTD-int	677	530857	11383	7827	10638	10247	0.967611	0.665789
MTE2a-int	52	39425	1009	680	880	848	1.03684	0.698958
MTE2b	2	711	31	12	20	17	1.40164	0.615277
MTE2b-int	173	143298	3194	2395	3182	2839	0.907692	0.735323
MTEa	1	368	2	0	11	4	0.164415	0
MTEa-int	347	288706	6685	5175	8394	6632	0.720172	0.680149
MTEb	3	770	11	1	27	36	0.368411	0.0242123
MTEb-int	172	140358	3163	2210	3272	2908	0.874158	0.662424
MTE-int	447	334146	6729	5035	7664	6967	0.793961	0.629929
MT-int	224	125730	3024	2406	2645	2579	1.03386	0.813172
ORR1A0	1902	645793	15768	10419	14751	13938	0.966627	0.651574
ORR1A0-int	404	559931	13020	8451	10576	10027	1.11325	0.734641
ORR1A1	2864	942328	24018	15953	23395	22151	0.928363	0.627751
ORR1A1-int	651	755599	18938	13431	16904	15905	1.01309	0.736059
ORR1A2	8999	2822742	70743	44604	79989	74276	0.799755	0.523436
ORR1A2-int	1599	1613635	34899	25415	33905	32240	0.930793	0.687121
ORR1A3	1499	479608	13950	8464	14022	13186	0.899639	0.559501
ORR1A3-int	632	562411	13500	9726	12161	11440	1.00385	0.741048
ORR1A4	1726	566188	14686	8973	15553	14617	0.853873	0.535078
ORR1A4-int	941	947806	23014	14952	20490	18968	1.01567	0.687093
ORR1B1	4288	1556145	41297	24445	42622	39344	0.87617	0.541564
ORR1B1-int	1241	1127214	27972	18941	25661	22733	0.985721	0.726247
ORR1B2	1343	462551	11886	7061	12276	11427	0.875554	0.538607
ORR1B2-int	543	424754	9430	6709	8981	8491	0.949491	0.688711
ORR1C1	1119	394108	12208	6056	10277	9770	1.07419	0.540293
ORR1C1-int	465	374644	10463	6434	8616	8028	1.09813	0.698573
ORR1C2	554	183664	6043	2547	4922	4850	1.11024	0.457747
ORR1C2-int	484	382068	9548	5855	8726	7958	0.989467	0.6413
ORR1D1	305	105709	3678	1639	2677	2468	1.24242	0.578858
ORR1D1-int	810	590814	13884	8843	13271	12307	0.946052	0.626304
ORR1D2	2	736	14	3	17	13	0.744703	0.201148
ORR1D2-int	452	326914	7257	4872	7059	6582	0.929647	0.64519
ORR1D-int	74	57441	1298	804	1108	1050	1.05935	0.667429
ORR1E-int	336	292002	6942	5116	6641	6213	0.945268	0.71774

## Sheet: LINE
LINE name	more than SW 2000	total length	the number of mapped reads				normalized enrichment with mapped read number
LINE name	the number of copies	total length	WT	KO	input for WT	input for KO	WT/input	KO/input
L1M2	451	392428	12480	8119	9992	8855	1.12945	0.799194
L1M2a	1	1186	25	16	28	19	0.807395	0.734014
L1M2c	3	3711	108	54	75	77	1.30217	0.611281
L1M3	58	39290	1030	796	820	701	1.13587	0.989767
L1M3c	3	2750	8	7	41	36	0.176445	0.169486
L1M3e	8	7803	167	80	210	165	0.71912	0.422614
L1M4	38	36222	980	621	873	815	1.01512	0.664159
L1M4b	18	22173	755	475	444	446	1.53769	0.928318
L1M4c	41	36354	1267	905	777	648	1.47455	1.21734
L1M5	1	891	37	32	27	19	1.2392	1.46803
L1M6	2	1825	39	31	48	40	0.734729	0.675522
L1MA10	1	1749	37	11	33	23	1.01389	0.416872
L1MA4	106	101574	2429	1782	2429	2119	0.904282	0.733018
L1MA4A	36	33894	1104	736	730	714	1.36757	0.898499
L1MA5	73	61613	2100	1429	1539	1369	1.23391	0.909844
L1MA5A	16	14839	419	238	306	253	1.23822	0.819963
L1MA6	76	67182	1542	1211	1419	1242	0.982666	0.849886
L1MA7	35	24494	725	556	538	446	1.2186	1.08662
L1MA8	72	57096	1537	1267	1243	1217	1.11817	0.907453
L1MA9	39	39973	1012	813	855	741	1.07033	0.956336
L1MB1	14	12178	268	177	283	246	0.856352	0.627157
L1MB2	17	19484	443	276	365	407	1.09753	0.591089
L1MB3	25	18007	379	276	413	336	0.829838	0.715991
L1MB4	17	14985	349	158	345	322	0.914767	0.4277
L1MB5	25	20207	551	308	390	362	1.27759	0.741618
L1MB7	44	31393	598	366	753	761	0.718142	0.419213
L1MB8	31	25032	702	452	602	562	1.0545	0.701036
L1MC	33	29139	882	672	636	668	1.25405	0.876861
L1MC1	144	116990	3026	2289	2746	2587	0.996489	0.771236
L1MC2	37	27949	676	477	666	587	0.91786	0.708302
L1MC3	82	64341	1299	1047	1427	1276	0.823169	0.715211
L1MC4	5	3853	47	24	84	73	0.505967	0.286567
L1MC4a	3	2234	38	38	42	36	0.81816	0.920066
L1MCa	51	49385	1387	1097	1006	921	1.24676	1.03821
L1MD	7	6316	127	92	83	94	1.38366	0.853096
L1MD1	38	37093	987	658	741	659	1.20449	0.870319
L1MD2	11	9171	244	181	216	199	1.0215	0.7928
L1MD3	4	11532	395	333	272	256	1.3132	1.13382
L1Md_A	13102	30479554	1016643	672374	577022	535176	1.59324	1.0951
L1MDa	25	27254	984	622	681	582	1.30663	0.931548
L1MDb	2	1892	64	48	37	24	1.56416	1.74328
L1Md_F	4241	8379582	303380	189824	194497	159965	1.41052	1.03434
L1Md_F2	51564	69481047	2168285	1505550	1535144	1314332	1.27724	0.998454
L1Md_F3	10128	12468520	381928	267282	254971	230489	1.35455	1.01078
L1Md_Gf	714	1756224	64587	39605	31502	30217	1.85401	1.14245
L1Md_T	19626	46118623	1543984	996822	861247	797446	1.62113	1.08957
L1ME1	4	4309	63	36	65	62	0.876458	0.506115
L1ME2	2	2806	26	31	60	50	0.391856	0.540418
L1ME2z	1	2411	55	49	77	51	0.645916	0.83746
L1ME3	6	6550	154	107	104	85	1.33903	1.09724
L1ME3A	3	2177	31	35	41	38	0.683726	0.802828
L1ME3B	6	6868	483	324	154	140	2.83616	2.01723
L1ME4a	2	1553	24	12	43	22	0.504716	0.475441
L1ME5	2	5722	226	156	144	126	1.41922	1.07918
L1MEb	1	1845	50	60	41	48	1.10278	1.08955
L1MEc	9	11138	367	314	244	206	1.36013	1.32862
L1MEe	5	4599	130	125	108	89	1.08849	1.22422
L1MEf	5	4684	194	142	111	101	1.58046	1.22548
L1MEg	1	1712	47	22	35	42	1.21432	0.456574
L1_Mm	9913	8474591	273085	198957	268753	189186	0.918858	0.91666
L1_Mur1	5964	5683602	186613	132669	124305	109577	1.35755	1.05533
L1_Mur2	10754	8358807	266668	200682	178332	161780	1.35221	1.08124
L1_Mur3	9106	7308471	224912	162862	158839	143930	1.28044	0.986294
L1_Mus1	19839	20992834	580790	426696	434665	395647	1.20828	0.940045
L1_Mus2	12162	13141403	376388	279329	283917	249586	1.1988	0.975515
L1_Mus3	15937	16567118	439456	334624	370745	315620	1.07187	0.924125
L1_Mus4	7393	7406274	200131	151925	156089	143119	1.15943	0.925273
L1PB4	9	8373	324	233	180	193	1.62771	1.05229
L1_Rod	1875	1474010	43221	31797	32193	29633	1.21405	0.935295
L1VL1	1181	1995083	69000	45238	40225	36971	1.55116	1.06655
L1VL2	3229	4504559	160806	91160	95079	88345	1.5294	0.899416
L1VL4	5357	7160474	257974	168330	157403	143727	1.48206	1.02085
L2c	1	953	14	5	41	39	0.308779	0.111749
L4	1	600	9	7	11	7	0.739867	0.871642
Lx	14944	13992827	369747	275090	299388	264297	1.1168	0.907237
Lx2	10204	8977187	211893	167536	173871	157963	1.10203	0.924466
Lx2A	765	760896	18436	13991	13220	12195	1.26107	1.00001
Lx2A1	1305	1079351	26790	21539	20647	19015	1.17333	0.987341
Lx2B	7005	6314537	149744	120259	121885	110106	1.11097	0.952017
Lx3A	5232	4686512	97012	78323	84514	75287	1.03801	0.906791
Lx3B	3288	2712841	55531	45578	48422	44554	1.03704	0.891675
Lx3C	4728	4507642	99090	79194	84212	76168	1.06404	0.90627
Lx3_Mus	8707	7804375	169375	130085	137402	126197	1.11471	0.898496
Lx4A	6137	5125134	110919	88895	98803	90314	1.01517	0.857947
Lx4B	5181	4817949	113857	88228	94432	86036	1.0903	0.893849
Lx5	14139	12979418	314981	248812	268395	242566	1.06124	0.894086
Lx6	9903	8374352	214148	165370	185504	162797	1.04391	0.885418
Lx7	11365	9372201	237218	178078	257358	204864	0.833516	0.757674
Lx8	6489	5132191	117551	84772	128387	110173	0.82796	0.67068
Lx9	8919	6590143	154728	116945	157315	137881	0.889411	0.739291
MusHAL1	3248	2736770	102562	64881	62592	56922	1.48174	0.993517
