# Supplementary material for: A somatic role for the histone methyltransferase Setdb1 in endogenous retrovirus silencing
Source: Nat Commun. 2018 Apr 27;9:1683. doi: 10.1038/s41467-018-04132-9 (PMC5923290; doi:10.1038/s41467-018-04132-9)
Supplement: Supplementary file 6 — Supplementary Data 3 [file 41467_2018_4132_MOESM6_ESM.xlsx]

## Sheet: RLTR6_U3class1
Supplementary Data 3: Details of each element of VL30 U3 class I
U3 I #	locus	start	end		length	strand	MMVL30 whole WT.RPKM	MMVL30 whole Setdb1 KO.RPKM	fasta 1-100	fasta 100-200	200-300
38	chr11	86629379	86629897	RLTR6_38u_high	519	-	12.2645	779.779	TGAAGAATAAAAAATTACTGGCCTCTTGTGAGAACATGAACTTT-CACCTCGGAGCCCACCCCCTCCCATCTGGAAAACATA----------CTTGAGAAAAA-CATTTTC	TGGAACAACCACAGAATGTTTCAACAGGCCAGATGTATTGCCAAACACAGGATATGACTCTTTGGTTGAGTAAATTTGTGGTTGTTAAA-CTTCCCCTATTC	CCTCCCCATTCCCCCTCCCAGTTTGTGGTTTTTTCCTTTAAAAGCTTGTGAAAAATTTGAGTCGTCGTCG---AGACTCCTCTACCCTGTGCTAAGGTGTATG
67	chr19	4065816	4066369	RLTR6_67u_high	554	-	3.01837	310.309	TGAAGAATAAAAAATTACTGGCCTCTTGTGAGAACATGAACTTT-CACCTCGGAGCCCACCCCCTCCCATCTGGAAAACATA----------CTTGAGAAAAA-CATTTT	TGGAACAACCACAGAATGTTTCAACAGGCCAGATGTATTGCCAATCACAGGATATGACTCTTTGGTTGAGTAAACTTGTGGTTGTTAAA-CTTCCCCTATTC	CCTCCCCATTCCCCCTCCCAGTTTGTGGTTTTTTCCTTTAAAAGCTTGTGAAAATTTTGAGTCGTCGTCG---AGACTCCTCTACCCTGTGCTAAGGTGTATG
9	chr2	75476160	75476728	RLTR6_9u_high	569	+	6.07253	279.758	TGAAGAATGAAAAATTACTGGCCTCTTGTGAGAACATGAACTTT-CACCTCGGAGCCCACCCCCTCCCATCTGGAAAACATA----------CTTGAGAAAAAACATTTTC	TGGAACAACCACAGAATGTTTCAACAGGCCAGATGTATTGCCAAACACAGGATATGACTCTTTGGTTGAGTAAATTTGTGGTTGTTAAA-CTTCCCCTATTC	CCTCCCCATTCCCCCTCCCAGTTTGTGGTTTTTTCCTTTAAAAGCTTGTGAAAATTTTAAGTCGTCGTCG---AGACTCCTCTACCCTGTGCAAAGGTGTATG
11	chr2	81829005	81829680	RLTR6_11u	676	+	0.603195	172.207	TGAAGAATGAAAAATTACTGGCCTCTTGTGAGAACATGAACTTTTTACCTCGGAGCCCACCCCCTCCCATCTGGAAAACATA----------CTTGAGAAAAAACATTTTC	TGGAACAACCACAGAATGTTTCAACAGGCCAGATGTATTGCCAAACACAGGATATGACTCTTTGGTTGAGTAAACTTGTGGTTGTTAAA-CTTCCCCTATTC	CCTCCCCATTCCCCCTCCCAGTTTGTGGTTTTTTCCTTTAAAAGCTTGTGAAAAATTTGAGTCGTCGTCG---AGACTCCTCTACCCTGTGCAAAGGTGTATG
21	chr6	41151548	41152108	RLTR6_21u	561	-	1.21404	151.475	TGAAGAATGAAAAATTACTGGCCTCTTGTGAGAACATGAACTTT-CACCTCGGAGCCCACCCCCTCCCATCTGGAAAACATA----------CTTGAGAAAAA-CATTTTC	TGGAACAACCACAGAATGTTTCAACAGGCCAGATGTATTGCCAATCACAGGATATGACTCTTTGGTTGAGTAAACTTGTGGTTGTTAAA-CTTCCCCTATTC	CCTCCCCATTCCCCCTCCCAGTTTGTGGTTTTTTCCTTTAAAAGCTTGTGAAAAATTTGAGTCGTCGTCG---AGACTCCTCTACCCTGTGCAAAGGTGTATG
23	chr6	133669101	133669566	RLTR6_23u_high	466	+	0.743631	112.637	TGAAGAATGAAAAATTACTGGCCTCTTGTGAGAACATGAACTTTTTACCTCGGAGCCCACCCCCTCCCATCTGGAAAACATA----------CTTGAGAAAAAACATTTTC	TGGAACAACCACAGAATGTTTCAACAGGCCAGATGTATTGCCAAACACAGGATATGACTCTTTGGTTGAGTAAACTTGTGGTTGTTAAA-CTTCCCCTATTC	CCTCCCCATTCCCCCTCCCAGTTTGTGGTTTTAGCCTTTAAAAGCTTGTGAAAAATTTGAGTCTTCGTTG---AGACTCCTCTACCCTATGCAGAGGTGTACG
45	chr13	51733880	51734436	RLTR6_45u	557	-	0.98282	90.6816	TGAAGAATGAAAAATTACTGGCCTCTTGTGAGAACATGAACTTT-CACCTCGGAGCCCACCCCCTCCCATCTGGAAAACATA----------CTTGAGAAAAA-CATTTTC	TGGAACAACCACAGAATGTTTCAACAGGCCAGATGTATTGCCAATCACAGGATATGACTCTTTGGTTGAGTAAACTTGTGGTTGTTAAA-CTTCCCCTATTC	CCTCCCCATTCCCCCTCCCAGTTTGTGGTTTTTTCCTTTAAAAGCTTGTGAAAAATTTGAGTCGTCGTCGTCGAGACTCCTCTACCCTGTGCTAAGGTGTATG
57	chr16	54108708	54109247	RLTR6_57	540	+	1.41154	87.8778	TGAAGAATGAAAAATTACTGGCCTCTTGTGAGAACATGAACTTTT-ACCTCGGAGCCCACCCCCTCCCATCTGGAAAACATA----------CTTGAGAAAAA-CATTTTC	TGGAACAACCACAGAATGTTTCAACAGGCCAGATGTATTGCCAAACACAGGATATGACTCTTTGGTTGAGTAAATTTGTGGTTGTTAAA-CTTCCCCTATTC	CCTCCCCATTCCCCCTCCCAGTTTGTGGTTTTTTCCTTTAAAAGCTTGTGAAAAATTTGAGTCGTCATCG---AGACTCCTCTACCCTGTGCTAAGGTGTATG
65	chr18	90004921	90005474	RLTR6_65u	554	+	1.09746	75.4392	TGAAGAATGAAAAATTACTGGCCTCTTGTGAGAACATGAACTTT-CACCTCGGAGCCCACCCCCTCCCATCTGGAAAACATA----------CTTGAGAAAAA-CATTTTC	-GGAACAACCACAGAATGTTTCAACAGGCCAGATGTATTGCCAAACACAAGATATGACTCTTTAGTTGAGTAAATTTGTGGTTGTTAAA-CTTCCCCTATTC	CCTCCCCATTCCCCCTCCCAGTTTGTGGTTTTTTCCTTTAAAAGCTTGTGAAAAATTTGAGTCGTCGTCG---AGACTCCTCTACCCTGTGCTAAGGTGTATG
70	chrX	121398549	121399108	RLTR6_70u	560	-	0.346536	60.6603	TGAAGAATGAAAAATTACTGGCCTCTTGTGAGAACATGAACTTTTTACCTCGGAGCCCACCCCCTCCCATCTGGAAAACATA----------CTTGAGAAAAAACATTTTC	TGGAACAACCACAGAATGTTTCAACAGGCCAGATGTATTGCCAAACACAGGATATGACTCTTTGGTTGAGTAAACTTGTGGTTGTTAAA-CTTCCCCTATTC	CCTCTCCATTCCCCCTCCCAGTTTGTGGTTTTTTCCTTTAAAAGCTTGTGAAAAATTTAAGTCTTCGTCG---AGACTCCTCTACCCTGTGCAAAGGTGTATG
71	chrX	122063719	122064278	RLTR6_71u	560	+	0.402533	60.1388	TGAAGAATGAAAAATTACTGGCCTCTTGTGAGAACATGAACTTTTTACCTCGGAGCCCACCCCCTCCCATCTGGAAAACATA----------CTTGAGAAAAAACATTTTC	TGGAACAACCACAGAATGTTTCAACAGGCCAGATGTATTGCCAAACACAGGATATGACTCTTTGGTTGAGTAAACTTGTGGTTGTTAAA-CTTCCCCTATTC	CCTCTCCATTCCCCCTCCCAGTTTGTGGTTTTTTCCTTTAAAAGCTTGTGAAAAATTTAAGTCTTCGTCG---AGACTCCTCTACCCTGTGCAAAGGTGTATG
63	chr17	35615154	35615708	RLTR6_63u	555	+	0.68826	60.008	TGAAGAATGAAAAATTACTGGCCTCTTGTGAGAACATGAACTTT-CACCTCGGAGCCCACCCCCTCCCATCTGGAAAACATA----------CTTGAGAAAAAACATTTTC	TGGAACAACCACAGAATGTTTCAACAGGCCAGATGTATTGCCAAACACAAGATATGACTCTTTGGTTGAGTAAATTTGTGGTTGTTAAA-CTTCCCCTATT-	CCTCCCCATTCCCCCTCCCAGTTTGTGGTTTTTTCCTTTAAAAGCTTGTGAAAAATTTGAGTCGTCGTCG---AGACTCCTCTACCCTGTGCTAAGGTGTATG
24	chr6	149308207	149308773	RLTR6_24	567	-	0.282101	58.933	TGAAGAATGAAAAATTACTGGCCTCTTGTGAGAACATGAACTTT-CACCTCGGAGCCCACCCCTTCCCATCTGGAAAACATA----------CTTGAGAAAAAACATTTTC	TGGAACAACCACAGAATGTTTCAACAGGCCAGATGTATTGCCAAACACAGGATATGACTCTTTGGTTGAGTAAACTTGTGGTTGTTAAA-CTTCCCCTATTC	CCTCCCCATTCCCCCTCCCAGTTTGTGGTTTTTTCCTTTAAAAGCTTGTGAAAAATTTGAGTCGTCGTCG---AGACTCCTCTACCCTGTGCAAAGGTGTATG
50	chr13	68376710	68377277	RLTR6_50u	568	-	0.340738	58.8852	TGAAGAATGAAAAATTACTGGCCTCTTGTGAGAACATGAACTTT-CACCTCGGAGCCCACCCCCTCCCATCTGGAAAACATA----------CTTGAGAAAAA-CATTTTC	TGGAACAACCACAGAATGTTTCAACAGGCCAGATGTATTGCCAATCATAGGATATGACTCTTTGGTTGAGTAAACTTGTGGTTGTTAAA-CTTCCCCTATTC	CCTCCC-ATTCCCCCTCCCAGTTTGTGGTTTTTTCCTTTAAAAGCTTGTGAAAAATTTGAGTCGTCGTCG---AGACTCCTCTACCCTGTGCTAAGGTGTATG
66	chr19	3083048	3083524	RLTR6_66u	477	+	0.434732	54.6205	TGAAGAATGGAAAATTACTGGCCTCTTGTGAGAACATGAACTTTTTACCTCGGAGCCCACCCCCTCCCATCTGGAAAACATA----------CTTGAGAAAAA-CATTTTC	TGGAACAACCACAGAATGTTTCAACAGGCCAGATGTATTGCCAAACACAGGATATGACTCTTTGGTTGAGTAAACTTGTGGTTGTTAAA-CTTCCCCTATTC	CCTCCCCATTCCCCCTCCCAGTTTGTGGTTTTTGCCTTTAAAAGCTTGTGAAAAATTTGAGTCTTCGTCG---AGACTCCTCTACCCTATGCAGAGGTGTACG
64	chr18	34716744	34717298	RLTR6_64	555	-	0.657809	37.5538	TGAAGAATGAAAAATTACTGGCCTCTTGTGAGAACATGAACTTT-CACCTCGGAGCCCACCCCCTCCCATCTGGAAAACATA----------CTTGAGAAAAAACATTTTC	TGGAACAACCACAGAATGTTTCAACAGGCCAGATGTATTGCCAATCACAGGATATGACTCTTTGGTTGAGTAAACTTGTGGTTGTTAAA-CTTCCCCTATTC	CCTCCCCATTCCCCCTCCCAGTTTGTGGTTTTTTCCTTTAAAAGCTTGTGAAAAATTTGAGTCGTCGTCG---AGACTCCTCTACCCTGTGCTAAGGTGTATG
30	chr8	34774934	34775502	RLTR6_30	569	+	0.53587	34.8562	TGAAGAATGAAAAATTACTGGCCTCTTGTGAGAACATGAACTTT-CACCTCGGAGCCCACCCCCTCCCATCTGGAAAACATA----------CTTGAGAAAAA-CATTTTC	TGGAACAACCACAGAATGTTTCAACAGGCCAGATGTATTGCCAATCATAGGATATGACTCTTTGGTTGAGTAAACTTGTGGTTGTTAAA-CTTCCCCTATTC	CCTCCCCATCCCCCCTCCCAGTTTGTGGTTTTTTCCTTTAAAAGCTTGTGAAAAATTTGAGTCGTCGTCG---AGACTCCTCTACCCTGTGCAAAGGTGTATG
2	chr1	25071669	25072212	RLTR6_2u	544	+	0.510884	33.2145	TGAAGAATGAAAAATTACTGGCCTCTTGTGAGAACATGAACTTT-CACCTCGGAGCCCACCCCCTCCCATCTGGAAAACATA----------CTTGAGAAAAAACATTTTC	TGGAACAACCACAGAATGTTTCAACAGGCCAGATGTATTG------AT-----ATGACTCTTTGGTTGAGTAAACTTGTGGTTGTTAAA-CTTCCCCTATTC	CCTCCCCATTCCCCCTCCCAGTTTGTGGTTTTTTCCTTTAAAAGCTTGTGAAAAATTTGAGTCGTCGTCG---AGACTCCTCTACCCTGTGCTAAGGTGTATG
51	chr13	68434973	68435529	RLTR6_51u	557	+	0.33913	29.9645	TGAAGAATGAAAAATTACTGGCCTCTTGTGAGAACATGAACTTT-CACCTCGGAGCCCACCCCCTCCCATCTGGAAAACATA----------CTTGAGAAAAAACATTTTC	TGGAACAACCACAGAATGTTTCAACAGGCCAGATGTATTGCCAATCATAGGATATGACTCTTTGGTTGAGTAAACTTGTGGTTGTTAAA-CTTCCCCTATTC	CCTCCCCATTCCCCCTCCCAGTTTGTGGTTTTTTCCTCTAAAAGCTTGTGAAAAATTTGAGTCTTCGTCG---AGACTCCTCTACCCTGTGCAAAGGTGTAGG
15	chr4	23776714	23777283	RLTR6_15	570	+	0.451422	28.8483	TGAAGAATGAAAAATTACTGGCCTCTTGTGAGAACATGAACTTT-CACCTCGGAGCCCACCCCCTCCCATCTGGAAAACATA----------CTTGAGAAAAAACATTTTC	TGGAACAACCACAGAATGTTTCAACAGGCCAGATGTATTGCCAAACACAGGATATGACTCTTTGGTTGAGTAAACTTGTGGTTGTTAAA-CTTCCCCTATTC	CCTCCCCATTCCCCCTCCCAGTTTGTGGTTTTTTCCTTTAAAAGCTTGTGAAAAATTTGAGTCGTCGTCG---AGACTCCTCTACCCTGTGCAAAGGTGTATG
29	chr8	18970581	18971113	RLTR6_29	533	-	0.419981	25.5926	TGAAGAATGAAAAATTACTGGCCTCTTGTGAGAACATGAACTTT-CACCTCGGAGCCCACCCCCTCCCATCTGGAAAACATA----------CTTGAGAAAAA-CATTTTT	TGGAACAACCACAGAATGTTTCAACAGGCCAGATGTATTGCCAAACACAAGATATGACTCTTTGGTTGAGTAAATTTGTGGTTGTTAAA-CTTCCCCTATTC	CCTCCCCATTCCCCCTCCCAGTTTGTGGTTTTTTCCTTTAAAAGCTTGTGAAAAATTTGAGTCGTCGTCG---AGACTCCTCTACCCTGTGCTAAGGTGTATG
56	chr15	28909730	28910276	RLTR6_56	547	+	0.432667	24.2472	TGAAGAATGAAAAATTACTGGCCTCTTGTGAGAACATGAACTTT-CACCTCGGAGCCCACCCCCTCCCATCTGGAAAACATA----------CTTGAGAAAAA-CATTTTC	TGGAACAATCACAGAATGTTTCAACAGGCCAGATGTATTGCCAATCACAGGATATGACTCTTTGGTTGAGTAAACTTGTGGTTGTTAAA-CTTCCCCTATTC	CCTCCCCATTCCCCCTCCCAGTTTGTGGTTTTTTCCTTTAAAAGCTTGTGAAAAATTTGAGTCGTCGTCG---AGACTCCTCTACCCTGTGCTAAGGTGTATG
61	chr17	21614720	21615179	RLTR6_61d	460	+	3.95961	23.9704	TGAAGAATGGAAAATTACTGGCCTCTTGTGAGAACATGAACTTTTTACCTCGGAGCCCACCCCCTCCCATCTGGAAAACATA----------CTTGAGAAAAA-CATTTTC	TGGAACAACCACAGAATGTTTCAACAGGCCAGATGTATTGCCAAACACAGGATATGACTCTTTGGTTGAGTAAACTTGTGGTTGTTAAA-CTTCCCCTATTC	CCTCCCCATTCCCCCTCCCAGTTTGTGGTTTTTGCCTTTAAAAGCTTGTGAAAAATTTGAGTCTTCGTCG---AGACTCCTCTACCCTATGCAGAGGTGTACG
17	chr4	143571591	143572146	RLTR6_17u	556	-	0.390644	22.1994	TGAAGAATGAAAAATTACTGGCCTCTTGTAAGAACATGAACTTTTTACCTCGGAGCCCACCCCCTCCCATCTGGAAAACATA----------CTTGAGAAAAAACATTTTC	TGGAACAACCACAGAATGTTTCAACAAGCCAGATGTATTGCCAATCACAGGATATGACTCTTTGGTTGAGTAAACTTGTGGTTGTTAAA-CTTCCCCTATTC	CCTCCCCATTCCCCCTCCCAGTTTGTGGTTTTTTCCTTTAAAAGCTTGTGAAAAATTTGAGTGGTCGTCG---AGACTCCTCTACCCTGTGCTAAGGTGTATG
68	chr19	24982446	24982983	RLTR6_68	538	-	0.426548	22.0775	TGAAGAATAAAAAATTACTGGCCTCTTGTGAGAACATGAACTTT-CACCTCGGAGCCCACCCCCTCCCATCTGGAAAACATA----------CTTGAGAAAAAAACATTTTC	TGGAACAACCACAGAATGTTTCAACAGGCCAGATGTATTGCCAATCATAGGATATGACTCTTTGGTTGAGTAAACTTGTGGTTGTTAAA-CTTCCCCTATTC	CCTCCCCATTCCCCCTCCCAGTTTGTGGTTTTTTCCTTTAAAAGCTTGTGAAAAATTTGAGTCGTCGTCG---AGACTCCTCTACCCTGTGCTAAGGTGTATG
49	chr13	67971529	67971987	RLTR6_49	459	-	0.30743	22.0639	TGAAGAATAGAAAATTACTGGCTTCTTGTGAGAACATGAACTTTTCACCTCGGAGCCCACCCCCTCCCATCTGGAAAACATA----------CTTGAGAAAAA-CATTTTC	TGGAACAACCACAGAATGTTTCAACAGGCCAGATGTATTGCCAAACACAGGATATGACTCTTTGGTTGAGTAAACTTGTGGTTGTTAAA-CTTCCCCTATTC	CCTCCCCATTCCCCCTCCCAGTTTGTGGTTTTTTCCTTTAAAAGCTTGTGAAAAATTTGAGTCGTCGTCG---AGACTCCTCTACCCTGTGCAAAGGTGTATG
13	chr3	47285209	47285675	RLTR6_13u	467	+	0.210927	17.9822	TGAAGAATGGAAAATTACTGGCCTCTTGTGAGAACATGAACTTTTTACCTCGGAGCCCACCCCCTCCCATCTGGAAAACATA----------CTTGAGAAAAA-CATTTTC	TGGAACAACCACAGAATGTTTCAACAGGCCAGATGTATTGCCAAACACAGGATATGACTCTTTGGTTGAGTAAACTTGTGGTTGTTAAA-CTTCCCCTATTC	CCTCCCCATTCCCCCTCCCAGTTTGTGGTTTTTGCCTTTAAAAGCTTGTGAAAAATTTGAATCTTCGTCG---AGACTCCTCTACCCTATGCAGAGGTGTACA
37	chr10	89307999	89308535	RLTR6_37	537	-	0.070955	17.4077	TGAAGAATGAAAAATTACTGGCCTCTTGTGAGAACATGAACTTT-CACCTCGGAGCCCACCCCCTCCCATCTGGAAAACATA----------CTTGAGAAAAAACATTTT-	TGGAACAACCACAGAATGTTTCAACAGGCCAGATGTATTGCCAAACACAGGATATGACTCTTTGGTTGAGTAAACTTGTGGTTGTTAAA-CTTCCCCTATTC	CCTCCCCATTCCCCCTCCCAGTTTGTGGTTTTTTCCTTTAAAAGCTTGTGAAAAATTTGAGTCGTCGTCG---AGACTCCTCTACCCTGTGCAAAGGTGTATG
8	chr2	29044187	29044705	RLTR6_8_mild	519	-	0.275567	17.1622	TGAAGAATGAAAAATTACTGGCCTCTTGTGAGAACATGAACTTT-CACCTCGGAGCCCACCCCCTCCCATCTGGAAAACATA----------CTTGAGAAAAA-CATTTTC	TGGAACAACCACAGAATGTTTCAACAGGCCAGATATATTGCCAATCATAGGATATGACTCTTTGGTTGAGTAAACTTGTGGTTGTTAAA-CTTCCCCTATTC	CCTCCCCATTCCCCCTCCCAGTTTGTGGTTTTTTCCTTTAAAAGCTTGTGAAAAATTTGAGTCGTCGTCG---AGACTCCTCTACCCTGTGCTAAGGTGTATG
69	chrX	102621459	102621992	RLTR6_69	534	+	0.156364	17.0905	TGAAGAATGAAAAATTACTGGCCTCTTGTGAGAACATGAACTTT-CACCTCGGAGCCCACCCCCTCCCATCTGGAAAACATA----------CTTGAGAAAAA-CATTTTC	TGGAACAACCACAGATTGTTTCAACAGGCCAGATGTATTGCCAATCACAGGATATGACTCTTTGGTTGAGTAAACTTGTGGTTGTTAAA-CTTCCCCTATTC	CCTCCCCATTCCCCCTCCCAGTTTGTGGTTTTTTCCTTTAAAAGCTTGTGAAAAATTTGAGTCGTCGTCG---AGACTCCTCTACCCTGTGCTAAGGTGTATG
32	chr8	58046810	58047274	RLTR6_32u_mild	465	-	0.377234	16.4813	TGAAGAATGAAAAATTACTGGCCTCTTGTGAGAACATGAACTTTTTACCTCGGAGTCCACCCCCTCCCATCTGGAAAACATA----------CTTGAGAAAAA-CATTTTC	TGGAACAACCACAGAATGTTTCAACAGGCCAGATGTATTGCCAAACACAGGATATGACTCTTTGGTTGAGTAAACTTGTGGTTGTTAAA-CTTCCCCTATTC	CCTCCCCATTCCCCCTCCCAGTTTGTGGTTTTTGCCCTTAAAAGCTTGTGAAAAATTTGAGTCGTGGTCG---AGACTCCTCTACCCTGTGCAGAGGTGTACG
41	chr12	89143964	89144427	RLTR6_41u	464	-	0.283535	13.1433	TAAAGAATGAAAAATTACTGGCCTCTTGTGAGAACATGAACTTTTTACCTCGGAGCCCACCCCCTCCCATCTGGAAAACATA----------CTTGAGAAAAA-CATTTTC	TGGAACAACCACAGAATGTTTCAACAGGCCAGATGTATTGCCAAACACAGGATATGACTCTTTGGTTGAGTAAACTTGTGGTTGTTAAA-CTTCCCCTATTC	CCTCCCCATTCCCC-TCCCAGTTTGTGGTTTTTGCCTTTAAAAGCTTGTGAAAAATTTGAGTCGTGGTCG---AGACTCCTCTACCCTATGCAGAGGTGTACG
4	chr1	53753317	53753773	RLTR6_4u	457	-	0.270886	13.0593	TGAAGAATAGAAAATTACTGGCCTCTTGTGAGAACATGAACTTTTTACCTCGGAGCCCACCCCCTCCCATCTGGAAAACATA----------CTTGAGAAAAA-CATTTTC	TGGAACAACCACAGAATGTTTCAACAGGCCAGATGTATTGCCAAACACAGGATATGACTCTTTGGTTGAGTAAACTTGTGGTTGTTAAA-CTTCCCCTATTC	CCTCCCCATTCCCCCTCCCAGTTTGTGGTTTTTGCCTTTAAAAGCTTGTGAAAAATTTGA--------------GACTCCTCTACCCTATGCAGAGGTGTACG
43	chr12	89399677	89400141	RLTR6_43u_mild	465	+	0.296975	12.9444	NAAAGAATGAAAAATTACTGGCCTCTTGTGAGAACATGAACTTTTTACCTCGGAGCCCACCCCCTCCCATCTGGAAAACATA----------CTTGAGAAAAACATTTTC	TGGAACAACCACAGAATGTTTCAACAGGCCAGATGTATTGCCAAACACAGGATATGACTCTTTGGTTGAGTAAACTTGTGGTTGTTAAA-CTTCCCCTATTC	CCTCCCCATTCCCC-TCCCAGTTTGTGGTTTTTGCCTTTAAAAGCTTGTGAAAAATTTGAGTCGTGGTCG---AGACTCCTCTACCCTATGCAGAGGTGTACG
10	chr2	76143110	76143559	RLTR6_10	450	-	0.451811	12.8364	TGAAGAATGGAAAATTACTGGCCTCTTGTGAGAACATGAACTTTTTACCTCGGAGCCCACCCCCTCCCATCTGGAAAACATA----------CTTGAGAAAAA-CATTTTC	TGGAACAACCACAGAATGTTTCAACAGGCCAGATGTATTGCCAAACACAGGATATGACTCTTTGGTTGAGTAAACTTGTGGTTGTTAAA-CTTCCCCTATTC	CCTCCCCATTCCCCCTCCCAGTTTGTGGTTTTTGCCTTTAAAAGCTTGTGAAAAATTTGAGTCTTCGTCG---AGACTCCTCTACCCTGTGCAAAGGTGTACG
55	chr14	106852569	106853033	RLTR6_55u	465	+	0.222398	12.4083	TGAAGAATAAAAAATTACTGGCCTCTTGTGAGAACATGAACTTTTCACCTCGGAGCCCACCCCCTTCCATCTGAAAAACA-------------------------------	TGGAACAACCACAGAATGTTTCAACAGGCCAGATGTATTGCCAAACACAGGATATGACTCTTTGGTTGAGTAAACTTGTGGTTGTTAAA-CTTCCCCTATTC	CCTCCCTATTCCCCCTCCCAGTTTGTGGTTTTTGCCTTTAAAAGCTTGTGAAAAATTTGAGTCTTCGTCG---AGACTCCTCTACCCTGTGCAAAGGTGTACG
59	chr17	20027739	20028205	RLTR6_59u	467	+	0.207308	11.314	TGAAGAATGGAAAATTACTGGCCTCTTGTGAGAACATGAACTTTTTACCTCGGAGCCCACCCCCTCCCATCTGGAAAACATA----------CTTGAGAAAAA-CATTTTC	TGGAACAACCACAGAATGTTTCAACAGGCCAGATGTATTGCCAAACACAGGATATGACTCTTTGGTTGAGTAAACCTGTGGTTGTTAAA-CTTCCCCTATTC	CCTCCCCATTCCCCCTCCCAGTTTGTGGTTTTTGCCTTTAAAAGCTTGTGAAAAATTTGAGTCTTCGTCG---AGACTCCTCTACCCTGTGCAAAGGTGTACG
27	chr7	55998650	55999113	RLTR6_27u	464	-	0.220762	11.1243	TGAAGAATAGAAAATTACTGGCCTCTTGTGAGAACATGAACTTTTCACCTCGGAGCCCACCCCCTCCCATCTGGAAAACATA----------CTTGAGAAAAA-CATTTTC	TGGAACAACCACAGAATGTTTCAACAGGCCAGGTGTATTGCCAAACATAGGG-ATGACTCTTTGGTTGAGTAAACTTGTGGTTGTTAAA-CTTCCCCTATTC	CCTCCCCATTCCCCCTCCCAGTTTGTGGTTTTTGCCTTTAAAAGCTTGTAAAAAATTTGAGTCGTGGTCG---AGACTCCTCTACCCTATGCAGAGGTGTACG
7	chr1	170531180	170531694	RLTR6_7_mild	515	+	0.210713	10.4499	TAAAGAATGAAAAATTACTGGCCTCTTGTGAGAACATGAACTTT-CACCTCAGAGCCCACCCCCTCCCATCTGGAAAACATA----------CTTGAGAAAAA-CATTTTC	TGGAACAACCACAGAATGTTTCAACAGGCCAGATGTATTGCCAATCATAGGATATGACTCTTTGGTTGAGTAAACTTGTGGTTGTTAAA-CTTCCCCTATTC	CCTCCCCATTCCCCCTCCCAGTTTGTGGTTTTTTCCTTTAAAAGCTTGTGAAAAATTTGAGTCTTCGTCG---AGACTCCTCTACCCTGTGCTAAGGTGTATG
53	chr13	87769532	87769693	LTRIS5_53u	162	+	0.151879	9.5595
46	chr13	62386766	62387302	RLTR6_46	537	-	0.0711853	9.15125	TGAAGAATGAAAAATTACTGGCCTCTTGTGAGAACATGAACTTT-CACCTCAAAGCCCACCCCCTCCCATCTGGAAAACATA----------CTTGAGAAAAAACATTTTC	TGGAACAACCACAGAATGTTTCAACAGGCCAGATGTATTGCCAAACACAGGATATGACTCTTTGGTTGAGTAAACTTGTGGTTGTTAAA-CTTCCCCTATTC	CCTCTCCATTCCCCCTCCCAGTTTGTGGTTTTTTCCTTTAAAAGCTTGTGAAAAATTTGAGTCGTCGTCG---AGACTCCTCTACCCTGTGCTAAGGTGTATG
48	chr13	66872645	66873113	RLTR6_48u	469	-	0.132994	7.98359	TGAAGAATGGAAAATTACTGGCCTATTGTAAGAACATGAACTTTTCACCTCGGAGCCCAACCCCTCCCATCTGAAAAACATA----------CTTGAGAAAAA-CATTTTC	TGGGACAACCACAGAATGTTTCAACAGGCCAGGTGTATTGCCAAACATAGGGCATGACTCTTTGGTTGAGTAAACTTGTGGTTGTTAAA-CTTCCCCTATTC	CCTCCCCATTCCCCCTCCCAGTTTGTGGTTTTTGCCTTTAAAAGCTTGTGAAAAATTTGAGTCGTCATCG---AGACTCCTCTACCCTGTGCAAAGGTGTACG
44	chr12	113259083	113259546	RLTR6_44u	464	-	0.0916605	6.24763	TGAAGAATAGAAAATTACTGGCCTCTTGTGAGAACATGAACTTTTTACCTCGGAGCCCACCCCCTCCCATCTAAAAAACATA----------CTTGAGAAAAACATTTTC	TAGAACAACCACAGAATGTTTCAACAGGCCAGATGTATTGCCAAACACAGGATATGACTCTTTGGTTGAGTAAACTTGTGGTTGTTAAA-CTTCCCCTATTC	CCTCCCCATTCCCCCTCCCAGTTTGTGGTTTTTGCCTTTAAAAGCTTGTGAAAAATTTGAGTCTTGGTCG---AGACTCCTCTACCCTATGCAGAGGTGTATG
47	chr13	66483781	66484252	RLTR6_47u_low	472	+	0.0807335	5.40342	TGAAGAATGGAAAATTACTGGCCTATTGTAAGAACATGAACTTTTCACCTGGGAACCCAACCCCTCCCATCTGGAAAACATA----------CTTGAGAAAAA-CATTTTC	TGGGACAACCACAGAATGTTTCAACAGGCCAGGTGTATTGCCAAACATAGGGCATGACTCTTTGGTTGAGTAAACTTGTGGTTGTTAAA-CTTCCCCTATTC	CCTCCCCATTTCCCCTCCCAGTTTGTGGTTTTTGCCTTTAAAAGCTTGTGAAAAATTTGAGTCGTCATCG---AGACTCCTCTACCCTGTGCAAAGGTGTACG
62	chr17	21911588	21912039	RLTR6_62	452	+	0.084572	3.94073	TGAAGAATGGAAAATTACTGGCCTCTTGTGAGAACATAAACTTTTTACCTCGGAGCCCACCCCCTCCCATCTGAAAAACATA----------CTTGAGAAAAA-CATTTTC	TGGAACAACCACAGAATGTTTCAACAGGCCAGATGTATTGCCAAACACAGGATATGACTCTTTGGTTGAGTAAACTTGTGGTTGTTAAA-CTTCCCCTATTC	CCTCCCCATTCCCCCTCCCAGTTTGTGGTTTTTGCCTTTAAAAGCTTGTAAAAAATTTGAGTCTTCGTCG---AGACTCCTCTACCCTGTGCAAAGGTGTACG
54	chr14	38930618	38931072	RLTR6_54	455	+	0.0490508	3.24724	TGAAGAATAGAAAATTACTGGCCTCTTGTGAGAACATGAACTTTTTACCTCGGAGCCCACCCCCTCCCATCTGCAAAACATA----------CTTGAGAAAAA-CATTTTC	TGGAACAACCACAGAATGTTTCAACAGGCCAGATGTATTGCCAAACACAGGATATGACTCTTTGGTTGAGTAAACTTGTGGTTGTTAAA-CTTCCCCTATTC	CCTCCCCATTCCCCCTCCCAGTTTGTGGTTTTTGCATTTAAAAAGCTTGTGAAAAATTTGAGTCTTTGTCG--AGACTCCTCTACCCTGTGCAAAGGTGTACG
1	chr1	7700283	7700746	RLTR6_1u	464	-	0.0695266	3.14818	TGAAGAATAGAAAATTACTGGCCTCTTGTGAGAACATGAACTTTTCACCTCGGAGCCCAACCCCTCCCATCTGGAAAACATA----------CTTGAGAAAAA-CATTTTC	TGGAACAACCACAGAATGTTTCAACAGGCCAGGTGTATTGCCAAACATAGGG-ATGACTCTTTGGTTGAGTAAACTTGTGGTTGTTAAA-CTTCCCCTATTC	CCTCCCCATTCCCCCTCCCAGTTTGTGGTTTTTGCCTTTAAAAGCTTGTGAAAAATTTGAGTCGTCGTCG---AGACTCCTCTACCCTATGCAGAGGTGTACG
58	chr17	19034521	19034989	RLTR6_58u_low	469	+	0.0685002	2.95304	TGAAGAATAAAAAATTACTGGCCTCTTGTGAGAACATGAACTTTTCACCTCGGAGCCCACCCCCTCCCATCTGGAAAACATA----------CTTGAGAAAAA-CATTTTC	TGGAACAACCACAGAATGTTTCAACAGGCCAGGTGTATTGCCAAACATAGGG-ATGACTCTTTGGTTGAGTAAACTTGTGGTTGTTAAA-CTTCCCCTATTC	CCTCCCCATTTCCCCTCCCAGTTTGTGGTTTTTGCCTTTAAAAGCTTGTGAAAATTTTGAGTCGTCG----AGAGACTCCTCTACCCTATGCAGAGGTGTACG
19	chr5	18162082	18162553	RLTR6_19u	472	+	0.0384727	2.93269	TGAAGAATAGAAAATTACTGGCCTCTTGTGAGAACATGAACTTTTCACCTCGGAACCCAACCCCTCCCATCTGGAAAACAGTTCCCGAATGTTCTTGAGAAAAACATTCTC	TGGAACAACCACAGAATATTCCAACAGGCCAGGTGCATTGCCAAACATAGGGCATGACTCTTTGGTTGAGTAAACTTGTGGTTGTTAAA-CTTCCCCTATTC	CCACCCCATTCCCC-TCCCAGTTTGTGGTTTTTGCCTTTAAAAGCTTGTAAAAAATTTGCATCGGGGTCG---AGACTCCTCTACCCTATGCAGAGGTGTACG
26	chr7	32548166	32548605	RLTR6_26u	440	-	0.0516391	2.90696	TGAAGAATAGAAAATTACTGGCCTCTTGTGAGAACATGAACTTTTCACCTCGGAGCCCACCCCCTCCCATCTGGAAAACATA----------CTTGAGAAAAA-CATTTTC	TGGAACAACCACAGAATGTTTCAAAAGGCCAGGTGTATTGCCAAACATAGGG-ATGATTCTTTGGTTGAGTAAACTTGTGGTTGTTAAA-CTTCCCCTATTC	CCTCCCCATTCCCCCTCCCAGTTTGTGGTTTTTGCCTTTAAAAGCTTGTGAAAATTTTGAGTCGTCATCG---AGACTCCTCTACCCTATACAGAGGTGTACG
31	chr8	40278631	40279090	RLTR6_31	460	-	0.0861711	1.1087	TGAAGAATGGAAAATTACTGGCCTCTTGTGAGAACATGAACTTTTTACCTCGGAGCCCACCCCCTCCCATCTAGAAAACATA----------CTTGAGAAAAA-CTTTTTC	TGGAACAACCACAGAATGTTTCAACAGGCCAGACGTATTGCCAAACACAGGATATGACTCTTTGGTTGAGTAAACTTGTGGTTGTTAAA-CTTCCCCTATTC	CCTCCCCATTCCCCCTCCCAGTTTGTGGTTTTTGCCTTTAAAAGCTTGTGAAAAATTTGAGTCTTCGTCG---AGACTCCTCTACCCTATGCAGAGGTGTACC
34	chr9	80463650	80464093	RLTR6_34	444	+	0.0184914	0.32911	TGAAGAATAGAAAATTACTGGCCTCTTGTGAGAACATGAACTTTTCACCTCGGAGCCCACCCCCTCCCATCTGGAAAACATA----------CTTGAGAAAAA-CATTTTC	TGGAACAACCACAGAATGTTTCAACAGGCCAGGTGTATTGCCAAACATAGGG-ATGACTCTTTGGTTGAGTAAACTTGTGGTTGTTAAA-CTTCCCCTATTC	CCTCCCCATTCCCCCTCCCAGTTTGTGGTTTTTGCCTTTAAAAGCTTGTGAAAAATTTGAGTCGTCGTCG---AGACTCCTCTACCCTATGCAGAGGTGTACG
28	chr7	111661897	111662344	RLTR6_28	448	+	0	0.162572	TGAAGAATAGAAAATTAATGGCCTCTTGTGAGAACATGAACTTTTCACCTCGGAGCCCACCCCCTCCCATCTGGAAAACATA----------CTTGAGAAAAA-CATTTTC	TGGAACAACCACAGAATGTTTCAACAGGCCAGGTGTATTGCCAAACATAGGG-ATGACTCTTTGGTTGAGTAAACTTGTGGTTGTTAAA-CTTCCCCTATTC	CCTCCCCATTCCCCCTCCCAGTTTGTGGTTTTTGCCTTTAAAAGCTTGTGAAAAATTTGAGTCGTAGTCG---AGACTCCTCTACCCTATGCAGAGTTGTACG
35	chr10	33383334	33383779	RLTR6_35_low	446	-	0.01639	0.126932	TGAAGAATAGAAAATTACTGGCCTCTTGTGAGAACATGAACTTTTCACCTCGGAGCCCACCCCCTCCCATCTGGAAAACATA----------CTTGAGAAAAA-CATTTTC	TGGAACAACCACAGAATGTTTCAACAGGCCAGGTGTATTGCCAAACATAGGG-ATGACTCTTTGGTTGAGTAAACTTGTGGTTGTTAAA-CTTCCCCTATTC	CCTCCCCATTCCCCCTCCCAGTTTGTGGTTTTTGCCTTTAAAAGCTTGTGAAAAATTTGAGTCGTCGTCG---AGACTCCTCTACCCTATGCAGAGGTGTACG
52	chr13	85178153	85178601	RLTR6_52	449	-	0	0.0559591	TGAAGAATAGAAAATTACTGGCCTCTTGTGAGAACATGAACTTTTCACCTCGGAGCCCACCCCCTCCCATCTGGAAAACATA----------CTTGAGAAAAA-CATTTTC	TGGAACAACCACAGAATGTTTCAACAGGCCAGGTGTATTGCCAAACATAGGG-ATGACTCTTTGGTTGAGTAAACTTGTGGTTGTTAAA-CTTCCCCTATTC	CCTCCCCATTCCCCCTCCCAGTTTGTGGTTTTTGCCTTTAAAAGCTTGTGAAAAATTTGAGTCGTGGTGG---AGACTCCTCTACCCTATGCAGAGGTGTACG
18	chr5	6919384	6919835	RLTR6_18	452	-	0	0.0550016	TGAAGAATAGAAAATTACTGGCCTCTTGTGAGAACATGAACTTTTCACCTCGGAGCCCACCCCCTCCCATCTGGAAAACATA----------CTTGAGAAAAA-CATTTTC	TGGAACAACCACAGAATGTTTCAACAGGCCAGGTGTATTGCCAAACATAGGG-ATGACTCTTTGGTTGAGTAAACTTGTGGTTGTTAAA-CTTCCCCTATTC	CCTCCCCATTCCCCCTCCCAGTTTGTGGTTTTTGCCTTTAAAAGCTTGTGAAAAATTTGAGTCGTGGTCG---AGACTCCTCTACCCTATGCAGAGGTGTACG
39	chr12	18801483	18801935	RLTR6_39	453	-	0	0.0537106	TGAAAA-TGGAAAATTACTGGCCTCTTGTGAGAACATGAACTTTTCACCTCAGAGTCCAACCCCTCCCATCTGGAAA-CAGTTCCCGGAATGTTCTTAAGAAAAACATTTCC	TGGAACAACCACAGAATGTTCCAACAGGCCAGGTGCATTGCCAAACGTAGGGCATGACCCTTTGGTTGAGTAAACTTGTGGTTGTTAAA-CTTCCCCTATTC	CCTCCCCATTCCCCCTCCCAGTTTGTGGTTTTTGCCTTTAAAAGCTTGTGAAAAATTTGAGTCGGGGTCG---AGACTCCTCTACCCTATGCAGAGGTGTACG
42	chr12	89329954	89330424	RLTR6_42u_broken1	471	+	0	0.0286889	GAAAGA-TGGAAAAATACTGGCCTCTCGTAGGAACATGAACTATTCACCCCAGAGCCCA-CCCCTCCCATTTGCCCAATAGTTCCCGAAATATTCTTGAGAAAAACATTTCC	TGGAACAACCACAAAATGTTCCAACAGGCCAAGTACATTGCCAAATATAGGGCATGACACTTTGGTTGAGTAAACTCGTGGTCGTTAAA-CTTCCTCTATTT	CCACCCCACTCCCCCTCCCAGTTTGTGGTTTTTGCCTTTAAAAGCTTGTGAAAAATTTGAGTCGGGGTCG---AGACTCCTCTACCCTATGCTGAGGTGTATG
40	chr12	18828593	18829044	RLTR6_40	452	+	0	0.0179431	TGAAGAATAGAAAATTACTGGCCTCTTGTGAGAACATGAACTTTTCACCTCGGAGCCCAACCCCTCCCATCTGAAAAACAGTTCCCGAATGTTCTTGAGAAAAACATTTTC	TGAAACAACCACAGAATGTTTCAACAGGCCAGGTGTATTGCCAAACACAGGACATGACTCTTTGGTTGAGTAAACTTGTGGTTGTTAAA-CTTCCCCTATTC	CCTCCCCATTCCCCCTCCCAGTTTGTGTTTTTTGCCTTTAAAAGCTTGTGAAAAATTTGAGTTGGGGTCG---AGACTCCTCTACCCTATGCAAAGGTGTACG
33	chr9	12139308	12139789	RLTR6_33u_broken2	482	-	0.00287816	0.00469809	TGAAGAATGGAAAATTACTGGCCTCTTGTGAGAACATGAACTTTTCACCTCGGAGCCCAACCCCTCCCATCTGGAAAACAGTTCCCGAATGTTCTTGAGAAAAACATTTTC	TGGAACAACCACAGAATGTTTCAATAGGCCAGGTGTATTGCCTAACATAGGGCATGACTCTTTGGTTGAGTAAACTTGCGGTTGTTAAA-CTTCCCCTACTC	CCTCCCCATTCCCCCTCCCAGTTTGTGGTTTTTGCCTTTAAAAGCTTGTGAAAATTTTGAGTCGGGGTCG---GGACTCCTCTACCCCATGTTGAGGTGTACG
25	chr7	24100564	24101041	RLTR6_25u_broken3	478	-	0	0.00190338	TGAAGAATGGAAAATTACTGGCCTCTTGTAAGAACATGAACTTTTCACCTCAGAGCCCAACCCCTCCCATCTGGAAAACAGTTCCCAGAATGTTCTTGAGAAAAACATTTTC	TGGAACAACCACAGAATGTTTCAATAGGCCAGGTGTATTGCCTAACATAGGGCATGACTCTTTGGTTGAGTAAACTTGTGGTTGTTAAA-CTTCCCCTATTC	CCTCCCCATTCCCCTTCCCAGTTTGTGGTTTTTGCCTTTAAAAGCTTGTGAAAATTTTGAGTCGGTGTCG---AGACTCCTCTACCCCATGCAGAGGTGTACG
3	chr1	26319851	26320269	RLTR6_3	419	+	0	0	TGAAGAATAGAAAATTACTGGCCTCTTGTGAGAACATGAACTTTTCACCTCGGAGCCCAACCCCTCCCATCTGGAAAACAGTTCCCGGAATGTTCTTGAGAAAAACATTTTC	TGGAACAACCACAGAATGTTTCAACAGGCCAGGTGTATTGCCAAACATAGGGCATGACTCTTTGGTTGAGTAAACTTGTGGTTGTTAAAACTTCCCCTATTC	CCTCCCCATTCCCGCTCCCAGTTTGTGGTTTTTGCCTTTAAAAGCTTGTGAAAAATTTGAGTCGGTGTCC---AGACTCCTCTACCCTATGCAGAGGTGTATG
5	chr1	79249424	79249801	RLTR6_5	378	-	0	0	TGAAGAATGGAAAATTACTGGCCTCTTGTGAGAACATAAACTTTTCACCTTGGAGCCCAACCCCTCCCATCTGGAAAACAGTTCCCAGAATGTTCTTGAGAAAAACATTTTC	TGGAACAACCACAGAATATTTCAATAGGCCAGGTGTATTGCCTAACATAGGGCATGACTCTTTGGTTGAGTAAACTTGCGGTTGTTAAA-CTTCCCCTATTC	CCTCCCCATTCCCCCTCCCAGTTTGTGGTTTTTGCCTTTAAAAGCTTGTGAAAAATTTGAGTCGGGGTCG---AGACTCCTCTACCCCATGCAGAGGTGTACG
6	chr1	113682441	113682887	RLTR6_6	447	+	0	0	TGCAGGTAGGAAAATTACTGGCCTCTTGTGAAAACATGAACTTTTCACCTCGGAGCCCAACCCCTCCCATCTAAAAAACAGTTCCCGAATGTTCTTGAGAAAAACATTCTC	TGGAACAACCACAGAATATTCCAACAGGCCAGGTGCATTGCCAAACATAGGGCATGACTCTTTGGTTGAGTAAACTTGTGGTTGTTAAA-CTTCCCCTATTC	CCACCCCATTCCCC-TCCCAGTTTGTGGTTTTTGCCTTTAAAAGCTTGTGAAAAATTTGAGTCGGGGTCG---AGACTCCTCTACCCTATGCAGAGGTGTATG
12	chr3	46039717	46040160	RLTR6_12	444	-	0	0	TGAAGAATAAAAAATTACTGGCCTCTTGTGAGAACATGAACTTTTCACCTCGGAGCCCAACCCCTCCCATTTAGAAAACAGTTCCCGAATGTTCTTGAGAAAAACATTCTC	TGGAACAACCACAGAATATTCCAACAGGCCAGGTGCATTGCCAAACATAGGGCATGACTCTATGGTTGAGTAAACTTGTGGTTGTTAAA-CTTCCTCTATTC	CCTCCCCATTCCCCCTCCCAGTTTGTGGTTTTTGCCTTTAAAAGCTTGTGAAAAATTTGAGTCGGGGTCG---AGACTCCTCTACCCTATGCAGAGGTGTACG
14	chr3	152621959	152622410	RLTR6_14	452	+	0	0	TGAAGAATAGAAAATTACTGGCCTCTTGTGAGAACATCAACTTTTCACCTCGGAGCCCAACCCCTCCCATCTGGAAAACAGTTCCCGGAATGTTCTTGAGAAAAACATTTTC	TGGAACAACCACAGAATGTTTCAACAGGCCAGATGTATTGCCAAACATAGGGCATGACTCTTTGGTTGAGTAAACTTGTGGTTGTTAAA-CTTCCCCTATTC	CCTCCCCATTCCTCCTCCCAGTTTGTGGTTTTTGCCTTTAAAAGCTTGTGAAAAATTTGAGTCGGGGTCG---AGACTCCTCTACCCTATGCAAAAGTGTACG
16	chr4	110840363	110840822	RLTR6_16	460	-	0	0	TGAAGAATAGAAAATTACTGGCCTCTTGTGAGAACATGAACTTTTCATCTCGGAGCCCAACCCCTCCCATCTGGAAAACAGTTCCCGAATGTTCTTGAGAAAAACATTCTC	TGGAACAACCACGGAATATTCCAACAGGCCAGGTGCATTGCCAAACATAGGGCATGACTCTTTGGTTGAGTAAACTTGTGGTTGTTAAA-CTTCCCCTATTC	CCACCCCATTCCCC-TCCCAGTTTGTGGTTTTTGCCTTTAAAAGCTTGTGAAAAATTTGAGTCGGGGTCG---AGACTCCTCTACCCTATGCAGAGGTGTATG
20	chr5	56809163	56809617	RLTR6_20	455	-	0	0	TGAAGAATAGAAAATTACTGGCCTCTTGTGAGAACATGAACTTTTCACCTCAGAGCCCAACCCCTCCCATCTGGAAAACAGTTCCCGAAATGTTCTTGAGAAAAACATTTTC	TGGAACAACCACAGAATGTTTCAACAGGCCAGGTGTATTGCCAAACATAGGGTATGACTCTTTGGTTGAATAAACTTGTGGTTGTTAAA-CTTCCCCTATTC	CCTCCCTATTCCCCCTCCCAGTTTGTGGTTTTTGCCTTTAAAAGCTTGTGAAAAATTTGAGTCGGGGTCG---AGACTCCTCTACCCTATGCAAAGGTATACG
22	chr6	60842414	60842884	RLTR6_22	471	-	0	0	TGAAGAATAGAAAATTACTGGCCTCTTGTGAGAACATGAACTTTTCACCTCGGAGCCCACCCCCTCCCATCTGGAAAACATA----------CTTGAGAAAAA-CATTTTC	TGAAACAACCATAGAATATTTCAACAGGCCAGGTGTATTGCCAAACATAGGG-ATGACTCTTTGGTTGAGTAAACTTGTGGTTGTTAAA-CTTCCCCTATTC	CTTCCCCATTCCCCCTCCCAGTTTGTGGTTTTTGCCTTTAAAAGCTTGTGAAAAATTTGAGTCGACGTCG---AGATTCCTCTACCCTATGCAGAGGTGTACG
36	chr10	34619000	34619334	RLTR6_36	335	+	0	0	TGAAGAATAGAAAATTACTGGCCTCTTGTGAGAACATGAACTTTTCACCTCGGAGCCCAACCCCTCCCATCTGGAAAACAGTTCCCGAATGTTCTTGAGAAAAACAATCTC	TGGAACAACCACAGAATATTCCAACAGGCCAGGTGCATTGCCAAACATAGGGCATGACTCTTTGGTTGAGTAAACTTGTGGTTGTTAAA-CTTCCCCTATTC	CCACCCCAATCCCC-TCCCAGTTTGTGGTTTTTGCCTTTAAAAGCTTGTGAAAAATTTGAGTCGGGGTTG---AGACTCCTCTACCCTATGCAGAGGTGTACG
60	chr17	20459444	20459899	RLTR6_60_low	456	+	0	0	TGAAGAATAAAAAATTACTGGCCTCTTGTGAGAACATGAACTTTTCACCTCGGAGCCCAACCCCTCCCATCTGGAAAACAGTTCCCGAATGTTCTTGAGAAAAACATTCT	TGGAACAACCACAGAATATTCCAACAGGCCAGGTGCATTGCCAAACATAGGGCATGACTCTTTGGTTGAGTAAACTTGTGGTTGTTAAA-CTTCCCCTATTC	CCACCCCATTCCCC-TCCCAGTTTGTGGTTTTTGCCTTTAAAAGCTTGTGAAAAATTTGAGTCGAGGTCG---AGACTCCTCTACCCTATGCAGAGGTGTACG
