# Supplementary material for: A somatic role for the histone methyltransferase Setdb1 in endogenous retrovirus silencing
Source: Nat Commun. 2018 Apr 27;9:1683. doi: 10.1038/s41467-018-04132-9 (PMC5923290; doi:10.1038/s41467-018-04132-9)
Supplement: Supplementary file 7 — Supplementary Data 4 [file 41467_2018_4132_MOESM7_ESM.xlsx]

## Sheet: contents
Supplementary Data 4: Genomic positions of ERVs used for the analysis
Sheet contents
Genomic position of ERVs
MMERVK10C-int
IAPEz-int (LTR1a)
RLTR4_MM-int
RLTR6-int (U3 II)
MMVL30-int for ChIPseq plot
MMVL30 U3 I
MMVL30 U3 III
MMVL30 U3 IV
Information for Fig.3d parallel alignment

## Sheet: MMERVK10C_int
chromosome	int_start	int_end	name	strand	flanking LTR
chr1	8180098	8187211	MMERVK10C-int	+	RLTR10C
chr1	21104940	21112050	MMERVK10C-int	-	RLTR10C
chr1	29661386	29670447	MMERVK10C-int	+	RLTR10C
chr1	44423960	44438484	MMERVK10C-int	-	RLTR10C
chr1	65665759	65672821	MMERVK10C-int	-	RLTR10C
chr1	67953146	67958830	MMERVK10C-int	+	RLTR10C
chr1	92885306	92892419	MMERVK10C-int	-	RLTR10C
chr1	115517344	115525847	MMERVK10C-int	+	RLTR10C
chr1	168009677	168016831	MMERVK10C-int	+	RLTR10C
chr1	168104981	168110642	MMERVK10C-int	+	RLTR10C
chr1	176306616	176313855	MMERVK10C-int	-	RLTR10C
chr1	176386721	176393830	MMERVK10C-int	+	RLTR10C
chr1	179583372	179590479	MMERVK10C-int	-	RLTR10C
chr1	181584169	181591229	MMERVK10C-int	+	RLTR10C
chr2	5475381	5482478	MMERVK10C-int	+	RLTR10C
chr2	8113400	8120515	MMERVK10C-int	-	RLTR10C
chr2	25598528	25603711	MMERVK10C-int	-	RLTR10C
chr2	28342073	28349085	MMERVK10C-int	-	RLTR10B2
chr2	64462908	64471357	MMERVK10C-int	-	RLTR10C
chr2	89729664	89743634	MMERVK10C-int	-	RLTR10C
chr2	110861252	110868431	MMERVK10C-int	-	RLTR10C
chr2	132893466	132900502	MMERVK10C-int	-	RLTR10C
chr2	159281073	159288173	MMERVK10C-int	-	RLTR10C
chr2	181636652	181643794	MMERVK10C-int	-	RLTR10C
chr3	6157547	6164617	MMERVK10C-int	-	RLTR10C
chr3	49531206	49538309	MMERVK10C-int	-	RLTR10C
chr3	82393150	82398569	MMERVK10C-int	-	RLTR10C
chr3	92882591	92889717	MMERVK10C-int	+	RLTR10C
chr3	96117385	96124499	MMERVK10C-int	-	RLTR10C
chr3	96312129	96319233	MMERVK10C-int	-	RLTR10C
chr4	9655109	9662212	MMERVK10C-int	+	RLTR10C
chr4	24399411	24406378	MMERVK10C-int	-	RLTR10C
chr4	32116640	32123882	MMERVK10C-int	-	RLTR10C
chr4	36152257	36155779	MMERVK10C-int	+	RLTR10C
chr4	50700358	50707462	MMERVK10C-int	-	RLTR10C
chr4	71995027	72001667	MMERVK10C-int	-	RLTR10C
chr4	72924378	72931673	MMERVK10C-int	-	RLTR10C
chr4	88410110	88417453	MMERVK10C-int	-	RLTR10C
chr4	111870987	111878000	MMERVK10C-int	+	RLTR10C
chr4	123400441	123407542	MMERVK10C-int	+	RLTR10C
chr4	123539851	123547130	MMERVK10C-int	-	RLTR10C
chr4	130778031	130785144	MMERVK10C-int	+	RLTR10C
chr4	139508763	139517726	MMERVK10C-int	+	RLTR10C
chr4	145872969	145878443	MMERVK10C-int	-	RLTR10C
chr4	146149299	146154750	MMERVK10C-int	-	RLTR10C
chr4	146418324	146423798	MMERVK10C-int	-	RLTR10C
chr4	153116679	153123776	MMERVK10C-int	+	RLTR10C
chr5	3896313	3903482	MMERVK10C-int	+	RLTR10C
chr5	10356746	10363925	MMERVK10C-int	-	RLTR10C
chr5	11293336	11300434	MMERVK10C-int	-	RLTR10C
chr5	11722383	11729481	MMERVK10C-int	-	RLTR10C
chr5	14998242	15004692	MMERVK10C-int	-	RLTR10C
chr5	15054856	15062032	MMERVK10C-int	-	RLTR10C
chr5	15187632	15194869	MMERVK10C-int	-	RLTR10C
chr5	70952561	70959714	MMERVK10C-int	+	RLTR10C
chr5	92941638	92948980	MMERVK10C-int	+	RLTR10C
chr5	96485443	96492769	MMERVK10C-int	+	RLTR10C
chr5	100336062	100343162	MMERVK10C-int	-	RLTR10C
chr5	100415544	100422649	MMERVK10C-int	-	RLTR10C
chr5	111516601	111523672	MMERVK10C-int	-	RLTR10C
chr5	117745461	117752532	MMERVK10C-int	-	RLTR10C
chr5	133936627	133943635	MMERVK10C-int	-	RLTR10B2
chr5	146259804	146267137	MMERVK10C-int	-	RLTR10C
chr6	6956154	6962340	MMERVK10C-int	-	RLTR10C
chr6	11772860	11779973	MMERVK10C-int	-	RLTR10C
chr6	30878834	30885932	MMERVK10C-int	+	RLTR10C
chr6	47798151	47805169	MMERVK10C-int	-	RLTR10C
chr6	48270808	48277933	MMERVK10C-int	+	RLTR10C
chr6	64281732	64288979	MMERVK10C-int	-	RLTR10C
chr6	68137697	68144744	MMERVK10C-int	-	RLTR10C
chr6	81225123	81232251	MMERVK10C-int	+	RLTR10C
chr6	130875456	130882535	MMERVK10C-int	-	RLTR10C
chr7	6960961	6967603	MMERVK10C-int	-	RLTR10C
chr7	7111266	7118245	MMERVK10C-int	-	RLTR10C
chr7	28497748	28504948	MMERVK10C-int	-	RLTR10C
chr7	61636916	61643910	MMERVK10C-int	-	RLTR10C
chr7	97559323	97568374	MMERVK10C-int	-	RLTR10C
chr7	150023852	150030929	MMERVK10C-int	-	RLTR10C
chr7	151042286	151049448	MMERVK10C-int	+	RLTR10C
chr8	3945963	3952931	MMERVK10C-int	-	RLTR10C
chr8	4681075	4688164	MMERVK10C-int	-	RLTR10C
chr8	5569183	5576323	MMERVK10C-int	-	RLTR10C
chr8	31268238	31275548	MMERVK10C-int	+	RLTR10C
chr8	48550984	48558094	MMERVK10C-int	+	RLTR10C
chr8	48557659	48564769	MMERVK10C-int	+	RLTR10C
chr8	55327299	55334428	MMERVK10C-int	-	RLTR10C
chr8	57943836	57950863	MMERVK10C-int	+	RLTR10C
chr8	63216891	63223818	MMERVK10C-int	+	RLTR10C
chr8	80167208	80174321	MMERVK10C-int	+	RLTR10C
chr8	83713525	83720638	MMERVK10C-int	+	RLTR10C
chr8	92906002	92913114	MMERVK10C-int	+	RLTR10C
chr8	106983601	106989293	MMERVK10C-int	+	RLTR10C
chr8	116915004	116922158	MMERVK10C-int	-	RLTR10C
chr9	4259367	4266947	MMERVK10C-int	+	RLTR46
chr9	9292714	9299936	MMERVK10C-int	-	RLTR10C
chr9	54918576	54925737	MMERVK10C-int	-	RLTR10C
chr9	64258307	64265416	MMERVK10C-int	-	RLTR10C
chr9	75556868	75563715	MMERVK10C-int	+	RLTR10B
chr9	107115949	107122005	MMERVK10C-int	+	RLTR10C
chr9	118037287	118043460	MMERVK10C-int	+	RLTR10C
chr10	7609927	7617173	MMERVK10C-int	+	RLTR10C
chr10	8116963	8124120	MMERVK10C-int	+	RLTR10C
chr10	21447702	21456152	MMERVK10C-int	-	RLTR10C
chr10	72164984	72172272	MMERVK10C-int	-	RLTR10C
chr10	96988235	96996682	MMERVK10C-int	-	RLTR10C
chr10	116920720	116927779	MMERVK10C-int	+	RLTR10C
chr10	120573115	120580246	MMERVK10C-int	+	RLTR10C
chr11	43268482	43275756	MMERVK10C-int	+	RLTR10C
chr11	51970768	51976417	MMERVK10C-int	-	RLTR10C
chr11	111214788	111221895	MMERVK10C-int	-	RLTR10C
chr11	121257541	121264645	MMERVK10C-int	-	RLTR10C
chr12	8627820	8634932	MMERVK10C-int	-	RLTR10C
chr12	18794378	19111032	MMERVK10C-int	-	RLTR10C
chr12	50249469	50256567	MMERVK10C-int	-	RLTR10C
chr12	55821941	55829253	MMERVK10C-int	-	RLTR10C
chr12	68553274	68560238	MMERVK10C-int	-	RLTR10C
chr12	116507902	116515000	MMERVK10C-int	-	RLTR10C
chr13	22736375	22742369	MMERVK10C-int	+	RLTR10C
chr13	23352381	23359527	MMERVK10C-int	+	RLTR10C
chr13	25442535	25449814	MMERVK10C-int	+	RLTR10C
chr13	42075293	42084138	MMERVK10C-int	+	RLTR10C
chr13	83332375	83339762	MMERVK10C-int	+	RLTR10C
chr13	93386879	93395379	MMERVK10C-int	-	RLTR10C
chr13	93878624	93885726	MMERVK10C-int	+	RLTR10C
chr14	9484181	9491273	MMERVK10C-int	+	RLTR10C
chr14	16667849	16673830	MMERVK10C-int	-	RLTR10C
chr14	34793482	34800571	MMERVK10C-int	+	RLTR10C
chr14	35608538	35620498	MMERVK10C-int	-	RLTR10C
chr14	56415873	56423313	MMERVK10C-int	+	RLTR10C
chr14	85927826	85934943	MMERVK10C-int	+	RLTR10C
chr14	106156588	106164067	MMERVK10C-int	+	RLTR10C
chr14	110226572	110233682	MMERVK10C-int	+	RLTR10C
chr15	4930387	4937447	MMERVK10C-int	-	RLTR10C
chr15	6142988	6149965	MMERVK10C-int	-	RLTR10C
chr15	6644152	6651316	MMERVK10C-int	+	RLTR10C
chr15	7489976	7498425	MMERVK10C-int	+	RLTR10C
chr15	29214162	29221274	MMERVK10C-int	-	RLTR10C
chr15	89773432	89781882	MMERVK10C-int	+	RLTR10C
chr15	90945288	90952391	MMERVK10C-int	+	RLTR10C
chr15	94439066	94446045	MMERVK10C-int	-	RLTR10B2
chr15	97310462	97317706	MMERVK10C-int	-	RLTR10C
chr16	4343207	4351656	MMERVK10C-int	+	RLTR10C
chr16	14333992	14341107	MMERVK10C-int	+	RLTR10C
chr16	15279453	15286550	MMERVK10C-int	+	RLTR10C
chr16	20982317	20989445	MMERVK10C-int	+	RLTR10C
chr16	21744887	21752043	MMERVK10C-int	-	RLTR10C
chr16	31218515	31227285	MMERVK10C-int	+	RLTR10C
chr16	49025134	49031455	MMERVK10C-int	+	RLTR10C
chr17	41740623	41747083	MMERVK10C-int	-	RLTR10C
chr17	48310965	48318035	MMERVK10C-int	-	RLTR10C
chr17	55131790	55139066	MMERVK10C-int	+	RLTR10C
chr17	89656739	89665190	MMERVK10C-int	+	RLTR10C
chr18	6796375	6803515	MMERVK10C-int	-	RLTR10C
chr18	17168284	17173513	MMERVK10C-int	+	RLTR10C
chr18	21061300	21068401	MMERVK10C-int	-	RLTR10C
chr18	54029084	54036235	MMERVK10C-int	-	RLTR10C
chr18	71001900	71008946	MMERVK10C-int	+	RLTR10C
chr19	7911139	7918252	MMERVK10C-int	+	RLTR10C
chr19	8317669	8324973	MMERVK10C-int	+	RLTR10C
chr19	9576607	9582356	MMERVK10C-int	+	RLTR10C
chr19	59679208	59686405	MMERVK10C-int	+	RLTR10C
chrX	33205853	33212849	MMERVK10C-int	+	RLTR10B
chrX	71913870	71921074	MMERVK10C-int	-	RLTR10C
chrX	72052431	72059629	MMERVK10C-int	+	RLTR10C
chrX	119359249	119366556	MMERVK10C-int	-	RLTR10C
chrX	150521889	150529036	MMERVK10C-int	-	RLTR10C
chrY	1275038	1280651	MMERVK10C-int	-	RLTR10C

## Sheet: IAPEz(LTR1a)
chromosome	int_start	int_end	name	strand	flanking LTR
chr1	5794778	5801191	IAPEz-int	-	IAPLTR1a_Mm
chr1	6420798	6427229	IAPEz-int	-	IAPLTR1a_Mm
chr1	7984124	7990555	IAPEz-int	+	IAPLTR1a_Mm
chr1	8146622	8152990	IAPEz-int	+	IAPLTR1a_Mm
chr1	10720293	10726744	IAPEz-int	-	IAPLTR1a_Mm
chr1	16728691	16735068	IAPEz-int	+	IAPLTR1a_Mm
chr1	17947166	17953656	IAPEz-int	+	IAPLTR1a_Mm
chr1	21985684	21992190	IAPEz-int	-	IAPLTR1a_Mm
chr1	26471185	26477590	IAPEz-int	+	IAPLTR1a_Mm
chr1	26528350	26532717	IAPEz-int	-	IAPLTR1a_Mm
chr1	30000000	30003152	IAPEz-int	-	IAPLTR1a_Mm
chr1	35845701	35852074	IAPEz-int	+	IAPLTR1a_Mm
chr1	48414977	48419819	IAPEz-int	-	IAPLTR1a_Mm
chr1	58868868	58875365	IAPEz-int	-	IAPLTR1a_Mm
chr1	60782046	60788452	IAPEz-int	-	IAPLTR1a_Mm
chr1	64225111	64231526	IAPEz-int	-	IAPLTR1a_Mm
chr1	64429998	64436423	IAPEz-int	+	IAPLTR1a_Mm
chr1	65007239	65013608	IAPEz-int	-	IAPLTR1a_Mm
chr1	70283993	70287006	IAPEz-int	+	IAPLTR1a_Mm
chr1	72172467	72178984	IAPEz-int	-	IAPLTR1a_Mm
chr1	79934007	79940381	IAPEz-int	+	IAPLTR1a_Mm
chr1	81561097	81567470	IAPEz-int	-	IAPLTR1a_Mm
chr1	84992809	84995906	IAPEz-int	-	IAPLTR1a_Mm
chr1	93368149	93374552	IAPEz-int	-	IAPLTR1a_Mm
chr1	103875081	103881537	IAPEz-int	-	IAPLTR1a_Mm
chr1	113600222	113606691	IAPEz-int	+	IAPLTR1a_Mm
chr1	114826309	114830535	IAPEz-int	+	IAPLTR1a_Mm
chr1	119598865	119605238	IAPEz-int	-	IAPLTR1a_Mm
chr1	129771994	129778414	IAPEz-int	-	IAPLTR1a_Mm
chr1	132431219	132434333	IAPEz-int	+	IAPLTR1a_Mm
chr1	142932279	142938737	IAPEz-int	+	IAPLTR1a_Mm
chr1	147968450	147974823	IAPEz-int	+	IAPLTR1a_Mm
chr1	148244689	148251064	IAPEz-int	-	IAPLTR1a_Mm
chr1	150304226	150310702	IAPEz-int	-	IAPLTR1a_Mm
chr1	151240770	151247142	IAPEz-int	+	IAPLTR1a_Mm
chr1	151428997	151435447	IAPEz-int	+	IAPLTR1a_Mm
chr1	156746439	156752858	IAPEz-int	-	IAPLTR1a_Mm
chr1	161900253	161906630	IAPEz-int	-	IAPLTR1a_Mm
chr1	164771006	164777431	IAPEz-int	+	IAPLTR1a_Mm
chr1	168282656	168285670	IAPEz-int	+	IAPLTR1a_Mm
chr1	171473768	171478676	IAPEz-int	+	IAPLTR1a_Mm
chr1	172046265	172052675	IAPEz-int	+	IAPLTR1a_Mm
chr1	176974789	176978080	IAPEz-int	-	IAPLTR1a_Mm
chr1	178473551	178479956	IAPEz-int	-	IAPLTR1a_Mm
chr1	180104577	180110995	IAPEz-int	+	IAPLTR1a_Mm
chr1	183194008	183200385	IAPEz-int	-	IAPLTR1a_Mm
chr1	183426044	183429276	IAPEz-int	+	IAPLTR1a_Mm
chr1	197146851	197153284	IAPEz-int	+	IAPLTR1a_Mm
chr10	6738852	6745259	IAPEz-int	+	IAPLTR1a_Mm
chr10	8319371	8325824	IAPEz-int	+	IAPLTR1a_Mm
chr10	19259059	19265474	IAPEz-int	-	IAPLTR1a_Mm
chr10	19730792	19737242	IAPEz-int	-	IAPLTR1a_Mm
chr10	22243388	22249969	IAPEz-int	-	IAPLTR1a_Mm
chr10	23591490	23597896	IAPEz-int	-	IAPLTR1a_Mm
chr10	24822751	24825982	IAPEz-int	-	IAPLTR1a_Mm
chr10	25688564	25692062	IAPEz-int	+	IAPLTR1a_Mm
chr10	30534137	30540551	IAPEz-int	+	IAPLTR1a_Mm
chr10	31202773	31209183	IAPEz-int	+	IAPLTR1a_Mm
chr10	41560674	41567104	IAPEz-int	+	IAPLTR1a_Mm
chr10	51603171	51606246	IAPEz-int	+	IAPLTR1a_Mm
chr10	62567027	62573489	IAPEz-int	+	IAPLTR1a_Mm
chr10	65102512	65107350	IAPEz-int	-	IAPLTR1a_Mm
chr10	66185568	66192013	IAPEz-int	-	IAPLTR1a_Mm
chr10	71154490	71160925	IAPEz-int	+	IAPLTR1a_Mm
chr10	78279553	78282791	IAPEz-int	-	IAPLTR1a_Mm
chr10	81133652	81140190	IAPEz-int	-	IAPLTR1a_Mm
chr10	81292780	81299318	IAPEz-int	-	IAPLTR1a_Mm
chr10	81430973	81437394	IAPEz-int	+	IAPLTR1a_Mm
chr10	88114008	88120459	IAPEz-int	+	IAPLTR1a_Mm
chr10	93825670	93828907	IAPEz-int	-	IAPLTR1a_Mm
chr10	95655521	95661984	IAPEz-int	-	IAPLTR1a_Mm
chr10	103992666	103999160	IAPEz-int	+	IAPLTR1a_Mm
chr10	104614514	104617526	IAPEz-int	+	IAPLTR1a_Mm
chr10	108752623	108759020	IAPEz-int	-	IAPLTR1a_Mm
chr10	110133677	110136678	IAPEz-int	+	IAPLTR1a_Mm
chr10	113160116	113166513	IAPEz-int	-	IAPLTR1a_Mm
chr10	117508032	117512397	IAPEz-int	+	IAPLTR1a_Mm
chr10	120602141	120605142	IAPEz-int	+	IAPLTR1a_Mm
chr10	122272774	122276613	IAPEz-int	-	IAPLTR1a_Mm
chr10	123296749	123302084	IAPEz-int	+	IAPLTR1a_Mm
chr10	124013713	124020138	IAPEz-int	+	IAPLTR1a_Mm
chr10	124118772	124122765	IAPEz-int	-	IAPLTR1a_Mm
chr11	6041853	6048286	IAPEz-int	-	IAPLTR1a_Mm
chr11	7476054	7482567	IAPEz-int	-	IAPLTR1a_Mm
chr11	10660653	10667083	IAPEz-int	+	IAPLTR1a_Mm
chr11	12462249	12468694	IAPEz-int	+	IAPLTR1a_Mm
chr11	12695872	12702366	IAPEz-int	+	IAPLTR1a_Mm
chr11	23118934	23125322	IAPEz-int	-	IAPLTR1a_Mm
chr11	28000000	28004066	IAPEz-int	+	IAPLTR1a_Mm
chr11	38295374	38299706	IAPEz-int	+	IAPLTR1a_Mm
chr11	39877583	39883987	IAPEz-int	-	IAPLTR1a_Mm
chr11	54390440	54396846	IAPEz-int	-	IAPLTR1a_Mm
chr11	73942745	73949202	IAPEz-int	+	IAPLTR1a_Mm
chr11	74698260	74704665	IAPEz-int	+	IAPLTR1a_Mm
chr11	86659481	86662481	IAPEz-int	+	IAPLTR1a_Mm
chr11	90821840	90828248	IAPEz-int	-	IAPLTR1a_Mm
chr11	98474929	98481352	IAPEz-int	+	IAPLTR1a_Mm
chr11	100527267	100530499	IAPEz-int	+	IAPLTR1a_Mm
chr11	106155485	106158560	IAPEz-int	-	IAPLTR1a_Mm
chr11	111044161	111050594	IAPEz-int	+	IAPLTR1a_Mm
chr11	111077310	111083767	IAPEz-int	-	IAPLTR1a_Mm
chr11	113773844	113780276	IAPEz-int	+	IAPLTR1a_Mm
chr11	120182724	120189239	IAPEz-int	+	IAPLTR1a_Mm
chr12	3002676	3009141	IAPEz-int	+	IAPLTR1a_Mm
chr12	3331159	3337599	IAPEz-int	-	IAPLTR1a_Mm
chr12	6810164	6816593	IAPEz-int	+	IAPLTR1a_Mm
chr12	11110817	11117192	IAPEz-int	-	IAPLTR1a_Mm
chr12	19264454	19270899	IAPEz-int	-	IAPLTR1a_Mm
chr12	19781769	19787119	IAPEz-int	+	IAPLTR1a_Mm
chr12	41129016	41135450	IAPEz-int	+	IAPLTR1a_Mm
chr12	45869380	45872923	IAPEz-int	-	IAPLTR1a_Mm
chr12	50096114	50102526	IAPEz-int	+	IAPLTR1a_Mm
chr12	60541682	60548134	IAPEz-int	+	IAPLTR1a_Mm
chr12	62391300	62394354	IAPEz-int	-	IAPLTR1a_Mm
chr12	66128510	66134956	IAPEz-int	-	IAPLTR1a_Mm
chr12	66734532	66741032	IAPEz-int	+	IAPLTR1a_Mm
chr12	67508405	67514763	IAPEz-int	-	IAPLTR1a_Mm
chr12	71762508	71768933	IAPEz-int	-	IAPLTR1a_Mm
chr12	72019351	72025822	IAPEz-int	-	IAPLTR1a_Mm
chr12	80663180	80669627	IAPEz-int	-	IAPLTR1a_Mm
chr12	86742332	86748790	IAPEz-int	-	IAPLTR1a_Mm
chr12	94748291	94754760	IAPEz-int	+	IAPLTR1a_Mm
chr12	95507058	95510283	IAPEz-int	-	IAPLTR1a_Mm
chr12	99593793	99600201	IAPEz-int	+	IAPLTR1a_Mm
chr12	111140526	111146894	IAPEz-int	+	IAPLTR1a_Mm
chr13	8469221	8472487	IAPEz-int	-	IAPLTR1a_Mm
chr13	10888793	10895227	IAPEz-int	-	IAPLTR1a_Mm
chr13	23731184	23737652	IAPEz-int	-	IAPLTR1a_Mm
chr13	26459323	26465788	IAPEz-int	+	IAPLTR1a_Mm
chr13	29975009	29978290	IAPEz-int	-	IAPLTR1a_Mm
chr13	30462335	30468760	IAPEz-int	+	IAPLTR1a_Mm
chr13	31325572	31332018	IAPEz-int	-	IAPLTR1a_Mm
chr13	32442664	32449176	IAPEz-int	+	IAPLTR1a_Mm
chr13	33529871	33536280	IAPEz-int	+	IAPLTR1a_Mm
chr13	37128928	37135380	IAPEz-int	+	IAPLTR1a_Mm
chr13	39601802	39605043	IAPEz-int	+	IAPLTR1a_Mm
chr13	43482500	43487464	IAPEz-int	+	IAPLTR1a_Mm
chr13	44360085	44366492	IAPEz-int	+	IAPLTR1a_Mm
chr13	46471900	46478291	IAPEz-int	-	IAPLTR1a_Mm
chr13	52477799	52484216	IAPEz-int	-	IAPLTR1a_Mm
chr13	55880760	55883786	IAPEz-int	+	IAPLTR1a_Mm
chr13	60123321	60129725	IAPEz-int	-	IAPLTR1a_Mm
chr13	60298409	60304891	IAPEz-int	-	IAPLTR1a_Mm
chr13	63260156	63264745	IAPEz-int	-	IAPLTR1a_Mm
chr13	64979723	64986324	IAPEz-int	+	IAPLTR1a_Mm
chr13	66330497	66336920	IAPEz-int	+	IAPLTR1a_Mm
chr13	77737808	77744242	IAPEz-int	-	IAPLTR1a_Mm
chr13	79703113	79709538	IAPEz-int	+	IAPLTR1a_Mm
chr13	85741516	85744748	IAPEz-int	+	IAPLTR1a_Mm
chr13	86852788	86859159	IAPEz-int	+	IAPLTR1a_Mm
chr13	87203843	87210314	IAPEz-int	-	IAPLTR1a_Mm
chr13	87310731	87313732	IAPEz-int	-	IAPLTR1a_Mm
chr13	87696250	87700278	IAPEz-int	+	IAPLTR1a_Mm
chr13	95505781	95512255	IAPEz-int	+	IAPLTR1a_Mm
chr13	99901126	99907567	IAPEz-int	-	IAPLTR1a_Mm
chr13	114063503	114069937	IAPEz-int	+	IAPLTR1a_Mm
chr13	119917467	119923873	IAPEz-int	-	IAPLTR1a_Mm
chr14	4535608	4542020	IAPEz-int	-	IAPLTR1a_Mm
chr14	8420298	8423529	IAPEz-int	-	IAPLTR1a_Mm
chr14	8527981	8534395	IAPEz-int	-	IAPLTR1a_Mm
chr14	10561631	10568049	IAPEz-int	+	IAPLTR1a_Mm
chr14	15165970	15172407	IAPEz-int	+	IAPLTR1a_Mm
chr14	16650239	16656781	IAPEz-int	+	IAPLTR1a_Mm
chr14	18972572	18979001	IAPEz-int	-	IAPLTR1a_Mm
chr14	20360759	20367160	IAPEz-int	+	IAPLTR1a_Mm
chr14	21099485	21105948	IAPEz-int	+	IAPLTR1a_Mm
chr14	22180039	22183756	IAPEz-int	+	IAPLTR1a_Mm
chr14	38433061	38439434	IAPEz-int	-	IAPLTR1a_Mm
chr14	39268625	39275037	IAPEz-int	+	IAPLTR1a_Mm
chr14	51501101	51504198	IAPEz-int	+	IAPLTR1a_Mm
chr14	53377923	53384338	IAPEz-int	-	IAPLTR1a_Mm
chr14	58671778	58678154	IAPEz-int	+	IAPLTR1a_Mm
chr14	63262625	63265658	IAPEz-int	-	IAPLTR1a_Mm
chr14	64261552	64268048	IAPEz-int	-	IAPLTR1a_Mm
chr14	68625244	68631664	IAPEz-int	-	IAPLTR1a_Mm
chr14	69294354	69300760	IAPEz-int	-	IAPLTR1a_Mm
chr14	75825466	75829120	IAPEz-int	+	IAPLTR1a_Mm
chr14	85255297	85261728	IAPEz-int	-	IAPLTR1a_Mm
chr14	86990666	86997071	IAPEz-int	+	IAPLTR1a_Mm
chr14	88433878	88440258	IAPEz-int	-	IAPLTR1a_Mm
chr14	95961070	95967482	IAPEz-int	-	IAPLTR1a_Mm
chr14	96683480	96689878	IAPEz-int	+	IAPLTR1a_Mm
chr14	100648156	100654587	IAPEz-int	+	IAPLTR1a_Mm
chr14	104034842	104041239	IAPEz-int	+	IAPLTR1a_Mm
chr14	104504398	104510833	IAPEz-int	-	IAPLTR1a_Mm
chr14	105607191	105610424	IAPEz-int	-	IAPLTR1a_Mm
chr14	106370642	106377060	IAPEz-int	+	IAPLTR1a_Mm
chr14	110454612	110461064	IAPEz-int	+	IAPLTR1a_Mm
chr14	110479258	110485651	IAPEz-int	+	IAPLTR1a_Mm
chr14	110758774	110761864	IAPEz-int	-	IAPLTR1a_Mm
chr14	111260501	111266979	IAPEz-int	-	IAPLTR1a_Mm
chr14	111779425	111782593	IAPEz-int	+	IAPLTR1a_Mm
chr14	112732382	112738834	IAPEz-int	-	IAPLTR1a_Mm
chr14	113027315	113033724	IAPEz-int	-	IAPLTR1a_Mm
chr14	113418049	113424538	IAPEz-int	+	IAPLTR1a_Mm
chr14	114603187	114609671	IAPEz-int	-	IAPLTR1a_Mm
chr14	114905378	114911836	IAPEz-int	+	IAPLTR1a_Mm
chr14	117479374	117482417	IAPEz-int	-	IAPLTR1a_Mm
chr14	117578546	117583545	IAPEz-int	+	IAPLTR1a_Mm
chr14	117685332	117691742	IAPEz-int	-	IAPLTR1a_Mm
chr14	118255758	118262269	IAPEz-int	-	IAPLTR1a_Mm
chr14	119879308	119882426	IAPEz-int	-	IAPLTR1a_Mm
chr14	124124020	124128384	IAPEz-int	+	IAPLTR1a_Mm
chr15	5328609	5335118	IAPEz-int	+	IAPLTR1a_Mm
chr15	7861216	7867663	IAPEz-int	+	IAPLTR1a_Mm
chr15	17086986	17093387	IAPEz-int	-	IAPLTR1a_Mm
chr15	18979248	18982273	IAPEz-int	+	IAPLTR1a_Mm
chr15	26836019	26839304	IAPEz-int	-	IAPLTR1a_Mm
chr15	27216271	27222766	IAPEz-int	-	IAPLTR1a_Mm
chr15	27315865	27319613	IAPEz-int	-	IAPLTR1a_Mm
chr15	39545847	39548882	IAPEz-int	+	IAPLTR1a_Mm
chr15	44555004	44558076	IAPEz-int	+	IAPLTR1a_Mm
chr15	47188392	47194918	IAPEz-int	+	IAPLTR1a_Mm
chr15	50457069	50463572	IAPEz-int	+	IAPLTR1a_Mm
chr15	58994736	58998442	IAPEz-int	-	IAPLTR1a_Mm
chr15	65500000	65504958	IAPEz-int	+	IAPLTR1a_Mm
chr15	71062650	71067660	IAPEz-int	-	IAPLTR1a_Mm
chr15	71428719	71435214	IAPEz-int	+	IAPLTR1a_Mm
chr15	75036427	75042836	IAPEz-int	-	IAPLTR1a_Mm
chr15	82421563	82428030	IAPEz-int	-	IAPLTR1a_Mm
chr15	87124727	87131158	IAPEz-int	+	IAPLTR1a_Mm
chr15	96719737	96726236	IAPEz-int	-	IAPLTR1a_Mm
chr16	3041390	3045083	IAPEz-int	+	IAPLTR1a_Mm
chr16	4743746	4750147	IAPEz-int	-	IAPLTR1a_Mm
chr16	8034469	8040971	IAPEz-int	-	IAPLTR1a_Mm
chr16	13100195	13106655	IAPEz-int	-	IAPLTR1a_Mm
chr16	15503241	15509633	IAPEz-int	+	IAPLTR1a_Mm
chr16	20037004	20043472	IAPEz-int	-	IAPLTR1a_Mm
chr16	20573303	20579765	IAPEz-int	-	IAPLTR1a_Mm
chr16	32579671	32586119	IAPEz-int	+	IAPLTR1a_Mm
chr16	38714826	38721250	IAPEz-int	-	IAPLTR1a_Mm
chr16	41195610	41202092	IAPEz-int	-	IAPLTR1a_Mm
chr16	44042796	44046012	IAPEz-int	-	IAPLTR1a_Mm
chr16	51946376	51952788	IAPEz-int	-	IAPLTR1a_Mm
chr16	55674866	55681357	IAPEz-int	-	IAPLTR1a_Mm
chr16	58336255	58342767	IAPEz-int	-	IAPLTR1a_Mm
chr16	59122083	59128522	IAPEz-int	-	IAPLTR1a_Mm
chr16	60927363	60932327	IAPEz-int	-	IAPLTR1a_Mm
chr16	64966093	64969163	IAPEz-int	+	IAPLTR1a_Mm
chr16	65788603	65791681	IAPEz-int	-	IAPLTR1a_Mm
chr16	67630495	67636896	IAPEz-int	+	IAPLTR1a_Mm
chr16	70635720	70639573	IAPEz-int	-	IAPLTR1a_Mm
chr16	74772462	74778907	IAPEz-int	-	IAPLTR1a_Mm
chr16	75635261	75641688	IAPEz-int	-	IAPLTR1a_Mm
chr16	76170187	76176576	IAPEz-int	-	IAPLTR1a_Mm
chr16	80760478	80766877	IAPEz-int	-	IAPLTR1a_Mm
chr16	82584052	82590507	IAPEz-int	+	IAPLTR1a_Mm
chr16	82634141	82640670	IAPEz-int	+	IAPLTR1a_Mm
chr16	89145820	89148851	IAPEz-int	+	IAPLTR1a_Mm
chr16	89162562	89168968	IAPEz-int	-	IAPLTR1a_Mm
chr16	94496849	94500000	IAPEz-int	+	IAPLTR1a_Mm
chr16	94500000	94503229	IAPEz-int	+	IAPLTR1a_Mm
chr17	9973781	9980214	IAPEz-int	-	IAPLTR1a_Mm
chr17	13435555	13441981	IAPEz-int	+	IAPLTR1a_Mm
chr17	13601733	13606287	IAPEz-int	-	IAPLTR1a_Mm
chr17	15740164	15746599	IAPEz-int	-	IAPLTR1a_Mm
chr17	22624843	22631245	IAPEz-int	+	IAPLTR1a_Mm
chr17	23632614	23639029	IAPEz-int	-	IAPLTR1a_Mm
chr17	33755542	33761988	IAPEz-int	-	IAPLTR1a_Mm
chr17	34357685	34360758	IAPEz-int	+	IAPLTR1a_Mm
chr17	34363070	34369531	IAPEz-int	+	IAPLTR1a_Mm
chr17	35504632	35511041	IAPEz-int	+	IAPLTR1a_Mm
chr17	36144426	36150849	IAPEz-int	+	IAPLTR1a_Mm
chr17	38673624	38676862	IAPEz-int	-	IAPLTR1a_Mm
chr17	41116443	41122816	IAPEz-int	-	IAPLTR1a_Mm
chr17	47215366	47221759	IAPEz-int	-	IAPLTR1a_Mm
chr17	53955341	53961830	IAPEz-int	-	IAPLTR1a_Mm
chr17	55815882	55819676	IAPEz-int	+	IAPLTR1a_Mm
chr17	57872047	57878471	IAPEz-int	+	IAPLTR1a_Mm
chr17	61160165	61166590	IAPEz-int	+	IAPLTR1a_Mm
chr17	63475685	63482097	IAPEz-int	+	IAPLTR1a_Mm
chr17	64111335	64114878	IAPEz-int	+	IAPLTR1a_Mm
chr17	66877608	66880625	IAPEz-int	-	IAPLTR1a_Mm
chr17	68178225	68181464	IAPEz-int	-	IAPLTR1a_Mm
chr17	74205838	74212296	IAPEz-int	-	IAPLTR1a_Mm
chr17	75305247	75311730	IAPEz-int	+	IAPLTR1a_Mm
chr17	81556095	81562520	IAPEz-int	-	IAPLTR1a_Mm
chr17	90502105	90508546	IAPEz-int	+	IAPLTR1a_Mm
chr17	92229678	92236082	IAPEz-int	-	IAPLTR1a_Mm
chr17	94696039	94702446	IAPEz-int	-	IAPLTR1a_Mm
chr18	3620192	3623578	IAPEz-int	+	IAPLTR1a_Mm
chr18	4695566	4698799	IAPEz-int	-	IAPLTR1a_Mm
chr18	6256351	6262825	IAPEz-int	-	IAPLTR1a_Mm
chr18	7527920	7534323	IAPEz-int	+	IAPLTR1a_Mm
chr18	8011897	8018361	IAPEz-int	+	IAPLTR1a_Mm
chr18	8772994	8776114	IAPEz-int	-	IAPLTR1a_Mm
chr18	15384401	15390777	IAPEz-int	+	IAPLTR1a_Mm
chr18	15757452	15760454	IAPEz-int	-	IAPLTR1a_Mm
chr18	18097153	18103697	IAPEz-int	+	IAPLTR1a_Mm
chr18	19135854	19142289	IAPEz-int	+	IAPLTR1a_Mm
chr18	26988573	26995100	IAPEz-int	-	IAPLTR1a_Mm
chr18	27157172	27163610	IAPEz-int	-	IAPLTR1a_Mm
chr18	28601166	28604672	IAPEz-int	-	IAPLTR1a_Mm
chr18	29173615	29180044	IAPEz-int	-	IAPLTR1a_Mm
chr18	37141521	37147967	IAPEz-int	-	IAPLTR1a_Mm
chr18	37524098	37530610	IAPEz-int	+	IAPLTR1a_Mm
chr18	47930006	47936447	IAPEz-int	+	IAPLTR1a_Mm
chr18	48865897	48872306	IAPEz-int	-	IAPLTR1a_Mm
chr18	49849314	49855747	IAPEz-int	-	IAPLTR1a_Mm
chr18	51232081	51235720	IAPEz-int	+	IAPLTR1a_Mm
chr18	52547899	52554348	IAPEz-int	+	IAPLTR1a_Mm
chr18	55472090	55476085	IAPEz-int	-	IAPLTR1a_Mm
chr18	71241538	71244551	IAPEz-int	+	IAPLTR1a_Mm
chr18	79901115	79907563	IAPEz-int	-	IAPLTR1a_Mm
chr18	83340922	83345902	IAPEz-int	+	IAPLTR1a_Mm
chr19	3034653	3038346	IAPEz-int	-	IAPLTR1a_Mm
chr19	32516691	32523112	IAPEz-int	+	IAPLTR1a_Mm
chr19	33514179	33517676	IAPEz-int	+	IAPLTR1a_Mm
chr19	34205994	34212389	IAPEz-int	+	IAPLTR1a_Mm
chr19	37692247	37698653	IAPEz-int	-	IAPLTR1a_Mm
chr19	38566263	38569335	IAPEz-int	-	IAPLTR1a_Mm
chr19	41217642	41224051	IAPEz-int	+	IAPLTR1a_Mm
chr19	45773954	45780377	IAPEz-int	+	IAPLTR1a_Mm
chr19	50184063	50188587	IAPEz-int	-	IAPLTR1a_Mm
chr2	5605408	5611837	IAPEz-int	+	IAPLTR1a_Mm
chr2	15353297	15356310	IAPEz-int	-	IAPLTR1a_Mm
chr2	24049145	24053425	IAPEz-int	+	IAPLTR1a_Mm
chr2	26854155	26857332	IAPEz-int	+	IAPLTR1a_Mm
chr2	30074345	30080774	IAPEz-int	+	IAPLTR1a_Mm
chr2	39634432	39640831	IAPEz-int	-	IAPLTR1a_Mm
chr2	46237520	46243996	IAPEz-int	-	IAPLTR1a_Mm
chr2	47401686	47408089	IAPEz-int	+	IAPLTR1a_Mm
chr2	48339370	48345806	IAPEz-int	-	IAPLTR1a_Mm
chr2	63676523	63682985	IAPEz-int	+	IAPLTR1a_Mm
chr2	66683526	66689961	IAPEz-int	+	IAPLTR1a_Mm
chr2	70719395	70722458	IAPEz-int	-	IAPLTR1a_Mm
chr2	71780535	71787014	IAPEz-int	-	IAPLTR1a_Mm
chr2	73586183	73592639	IAPEz-int	+	IAPLTR1a_Mm
chr2	74276073	74282555	IAPEz-int	+	IAPLTR1a_Mm
chr2	82514273	82517948	IAPEz-int	+	IAPLTR1a_Mm
chr2	84405514	84411921	IAPEz-int	+	IAPLTR1a_Mm
chr2	85535075	85541505	IAPEz-int	+	IAPLTR1a_Mm
chr2	87774710	87781116	IAPEz-int	+	IAPLTR1a_Mm
chr2	88204700	88208973	IAPEz-int	-	IAPLTR1a_Mm
chr2	90018962	90025338	IAPEz-int	+	IAPLTR1a_Mm
chr2	90201668	90208044	IAPEz-int	-	IAPLTR1a_Mm
chr2	96034218	96038308	IAPEz-int	-	IAPLTR1a_Mm
chr2	100258880	100261967	IAPEz-int	+	IAPLTR1a_Mm
chr2	120043573	120049988	IAPEz-int	-	IAPLTR1a_Mm
chr2	120639994	120646441	IAPEz-int	+	IAPLTR1a_Mm
chr2	138399888	138403121	IAPEz-int	-	IAPLTR1a_Mm
chr2	160457881	160461126	IAPEz-int	-	IAPLTR1a_Mm
chr2	163784287	163787396	IAPEz-int	+	IAPLTR1a_Mm
chr2	167108579	167114982	IAPEz-int	+	IAPLTR1a_Mm
chr3	3687542	3694047	IAPEz-int	-	IAPLTR1a_Mm
chr3	9731530	9737967	IAPEz-int	+	IAPLTR1a_Mm
chr3	11733015	11739385	IAPEz-int	-	IAPLTR1a_Mm
chr3	23072947	23079382	IAPEz-int	+	IAPLTR1a_Mm
chr3	26471093	26477527	IAPEz-int	-	IAPLTR1a_Mm
chr3	31081004	31087409	IAPEz-int	+	IAPLTR1a_Mm
chr3	43658600	43664987	IAPEz-int	-	IAPLTR1a_Mm
chr3	59175066	59181474	IAPEz-int	+	IAPLTR1a_Mm
chr3	59601287	59607721	IAPEz-int	-	IAPLTR1a_Mm
chr3	61511842	61515074	IAPEz-int	-	IAPLTR1a_Mm
chr3	69423348	69426391	IAPEz-int	-	IAPLTR1a_Mm
chr3	74641319	74644554	IAPEz-int	+	IAPLTR1a_Mm
chr3	82776784	82783261	IAPEz-int	+	IAPLTR1a_Mm
chr3	86746412	86749499	IAPEz-int	+	IAPLTR1a_Mm
chr3	88470679	88477071	IAPEz-int	+	IAPLTR1a_Mm
chr3	90796381	90800347	IAPEz-int	-	IAPLTR1a_Mm
chr3	91989660	91996130	IAPEz-int	+	IAPLTR1a_Mm
chr3	99219638	99226038	IAPEz-int	+	IAPLTR1a_Mm
chr3	135837080	135843505	IAPEz-int	+	IAPLTR1a_Mm
chr3	139683239	139689658	IAPEz-int	+	IAPLTR1a_Mm
chr3	140040348	140046727	IAPEz-int	-	IAPLTR1a_Mm
chr3	145749771	145753004	IAPEz-int	+	IAPLTR1a_Mm
chr3	155921479	155925385	IAPEz-int	-	IAPLTR1a_Mm
chr3	158291244	158297712	IAPEz-int	+	IAPLTR1a_Mm
chr4	5112121	5118569	IAPEz-int	-	IAPLTR1a_Mm
chr4	7758179	7764664	IAPEz-int	-	IAPLTR1a_Mm
chr4	9932996	9936224	IAPEz-int	+	IAPLTR1a_Mm
chr4	18401822	18408253	IAPEz-int	-	IAPLTR1a_Mm
chr4	25776877	25780714	IAPEz-int	-	IAPLTR1a_Mm
chr4	28339539	28345963	IAPEz-int	+	IAPLTR1a_Mm
chr4	29638220	29644600	IAPEz-int	-	IAPLTR1a_Mm
chr4	34482733	34489108	IAPEz-int	-	IAPLTR1a_Mm
chr4	35324949	35331371	IAPEz-int	+	IAPLTR1a_Mm
chr4	40001560	40008078	IAPEz-int	-	IAPLTR1a_Mm
chr4	61610977	61617355	IAPEz-int	-	IAPLTR1a_Mm
chr4	62106339	62110191	IAPEz-int	-	IAPLTR1a_Mm
chr4	71169952	71173619	IAPEz-int	+	IAPLTR1a_Mm
chr4	72863613	72870001	IAPEz-int	+	IAPLTR1a_Mm
chr4	79209842	79213074	IAPEz-int	+	IAPLTR1a_Mm
chr4	80452048	80455987	IAPEz-int	-	IAPLTR1a_Mm
chr4	88831455	88837868	IAPEz-int	+	IAPLTR1a_Mm
chr4	91639459	91645872	IAPEz-int	+	IAPLTR1a_Mm
chr4	94482395	94485864	IAPEz-int	-	IAPLTR1a_Mm
chr4	95715782	95722146	IAPEz-int	+	IAPLTR1a_Mm
chr4	96613677	96620211	IAPEz-int	+	IAPLTR1a_Mm
chr4	100606946	100610235	IAPEz-int	-	IAPLTR1a_Mm
chr4	105111009	105114862	IAPEz-int	+	IAPLTR1a_Mm
chr4	107334172	107339757	IAPEz-int	-	IAPLTR1a_Mm
chr4	107957015	107963421	IAPEz-int	+	IAPLTR1a_Mm
chr4	115044420	115050830	IAPEz-int	-	IAPLTR1a_Mm
chr4	120609103	120615528	IAPEz-int	-	IAPLTR1a_Mm
chr4	123448356	123454781	IAPEz-int	-	IAPLTR1a_Mm
chr4	128030306	128033320	IAPEz-int	-	IAPLTR1a_Mm
chr4	145472021	145478279	IAPEz-int	-	IAPLTR1a_Mm
chr4	146577047	146583506	IAPEz-int	+	IAPLTR1a_Mm
chr4	155514436	155517664	IAPEz-int	-	IAPLTR1a_Mm
chr5	10071038	10077425	IAPEz-int	+	IAPLTR1a_Mm
chr5	16173608	16180182	IAPEz-int	-	IAPLTR1a_Mm
chr5	20606893	20613287	IAPEz-int	+	IAPLTR1a_Mm
chr5	20741572	20748083	IAPEz-int	-	IAPLTR1a_Mm
chr5	26828209	26832247	IAPEz-int	-	IAPLTR1a_Mm
chr5	38797266	38803751	IAPEz-int	+	IAPLTR1a_Mm
chr5	38863873	38866892	IAPEz-int	-	IAPLTR1a_Mm
chr5	39616413	39622876	IAPEz-int	-	IAPLTR1a_Mm
chr5	42673426	42677153	IAPEz-int	-	IAPLTR1a_Mm
chr5	50089826	50092908	IAPEz-int	-	IAPLTR1a_Mm
chr5	51392455	51398929	IAPEz-int	-	IAPLTR1a_Mm
chr5	54840321	54843380	IAPEz-int	+	IAPLTR1a_Mm
chr5	59394760	59401161	IAPEz-int	+	IAPLTR1a_Mm
chr5	59511067	59517565	IAPEz-int	-	IAPLTR1a_Mm
chr5	59831161	59834279	IAPEz-int	+	IAPLTR1a_Mm
chr5	68804571	68807658	IAPEz-int	+	IAPLTR1a_Mm
chr5	81807061	81813486	IAPEz-int	+	IAPLTR1a_Mm
chr5	85906457	85912906	IAPEz-int	-	IAPLTR1a_Mm
chr5	89430271	89436662	IAPEz-int	-	IAPLTR1a_Mm
chr5	101169978	101176385	IAPEz-int	-	IAPLTR1a_Mm
chr5	101482684	101485786	IAPEz-int	+	IAPLTR1a_Mm
chr5	120348830	120355288	IAPEz-int	-	IAPLTR1a_Mm
chr5	121276833	121279834	IAPEz-int	-	IAPLTR1a_Mm
chr5	126196089	126202506	IAPEz-int	-	IAPLTR1a_Mm
chr5	136631883	136634911	IAPEz-int	+	IAPLTR1a_Mm
chr5	144548614	144555024	IAPEz-int	+	IAPLTR1a_Mm
chr5	147356624	147359856	IAPEz-int	+	IAPLTR1a_Mm
chr5	152253780	152260245	IAPEz-int	-	IAPLTR1a_Mm
chr5	152327587	152333996	IAPEz-int	-	IAPLTR1a_Mm
chr6	3134985	3141444	IAPEz-int	-	IAPLTR1a_Mm
chr6	3199966	3203617	IAPEz-int	+	IAPLTR1a_Mm
chr6	3600717	3607108	IAPEz-int	-	IAPLTR1a_Mm
chr6	5558412	5564882	IAPEz-int	-	IAPLTR1a_Mm
chr6	7050457	7056885	IAPEz-int	-	IAPLTR1a_Mm
chr6	8558957	8565397	IAPEz-int	-	IAPLTR1a_Mm
chr6	27067518	27073916	IAPEz-int	+	IAPLTR1a_Mm
chr6	33694002	33697795	IAPEz-int	+	IAPLTR1a_Mm
chr6	38226777	38230017	IAPEz-int	-	IAPLTR1a_Mm
chr6	43735208	43741645	IAPEz-int	+	IAPLTR1a_Mm
chr6	44641628	44648029	IAPEz-int	+	IAPLTR1a_Mm
chr6	46628860	46635319	IAPEz-int	-	IAPLTR1a_Mm
chr6	58018868	58021930	IAPEz-int	+	IAPLTR1a_Mm
chr6	59534816	59541190	IAPEz-int	+	IAPLTR1a_Mm
chr6	64104828	64111276	IAPEz-int	-	IAPLTR1a_Mm
chr6	79849380	79855770	IAPEz-int	-	IAPLTR1a_Mm
chr6	80600915	80607382	IAPEz-int	-	IAPLTR1a_Mm
chr6	81807440	81810672	IAPEz-int	+	IAPLTR1a_Mm
chr6	97855143	97858153	IAPEz-int	+	IAPLTR1a_Mm
chr6	102523320	102529799	IAPEz-int	-	IAPLTR1a_Mm
chr6	109656621	109663053	IAPEz-int	-	IAPLTR1a_Mm
chr6	112655193	112661674	IAPEz-int	-	IAPLTR1a_Mm
chr6	120077958	120084349	IAPEz-int	-	IAPLTR1a_Mm
chr6	122905890	122912119	IAPEz-int	-	IAPLTR1a_Mm
chr6	124924421	124930851	IAPEz-int	+	IAPLTR1a_Mm
chr6	129886018	129892419	IAPEz-int	-	IAPLTR1a_Mm
chr6	133771052	133777461	IAPEz-int	-	IAPLTR1a_Mm
chr6	143454603	143461163	IAPEz-int	-	IAPLTR1a_Mm
chr7	8334844	8339297	IAPEz-int	-	IAPLTR1a_Mm
chr7	10333631	10338084	IAPEz-int	+	IAPLTR1a_Mm
chr7	11495020	11500000	IAPEz-int	+	IAPLTR1a_Mm
chr7	15560609	15563829	IAPEz-int	+	IAPLTR1a_Mm
chr7	16181568	16187967	IAPEz-int	+	IAPLTR1a_Mm
chr7	18445037	18448339	IAPEz-int	+	IAPLTR1a_Mm
chr7	22281020	22287487	IAPEz-int	+	IAPLTR1a_Mm
chr7	22763818	22770285	IAPEz-int	+	IAPLTR1a_Mm
chr7	24337353	24343722	IAPEz-int	-	IAPLTR1a_Mm
chr7	31715488	31718995	IAPEz-int	-	IAPLTR1a_Mm
chr7	32969974	32973948	IAPEz-int	+	IAPLTR1a_Mm
chr7	33593316	33599715	IAPEz-int	-	IAPLTR1a_Mm
chr7	33820213	33826612	IAPEz-int	-	IAPLTR1a_Mm
chr7	34294565	34300964	IAPEz-int	-	IAPLTR1a_Mm
chr7	47033781	47036780	IAPEz-int	+	IAPLTR1a_Mm
chr7	49426047	49429689	IAPEz-int	+	IAPLTR1a_Mm
chr7	55622020	55625261	IAPEz-int	-	IAPLTR1a_Mm
chr7	57488078	57494570	IAPEz-int	-	IAPLTR1a_Mm
chr7	61078222	61081255	IAPEz-int	-	IAPLTR1a_Mm
chr7	63202490	63208965	IAPEz-int	+	IAPLTR1a_Mm
chr7	65373875	65380423	IAPEz-int	-	IAPLTR1a_Mm
chr7	66459511	66465884	IAPEz-int	-	IAPLTR1a_Mm
chr7	66941812	66948186	IAPEz-int	-	IAPLTR1a_Mm
chr7	70948909	70955296	IAPEz-int	+	IAPLTR1a_Mm
chr7	79786290	79792696	IAPEz-int	+	IAPLTR1a_Mm
chr7	80320285	80326675	IAPEz-int	-	IAPLTR1a_Mm
chr7	82955707	82962161	IAPEz-int	+	IAPLTR1a_Mm
chr7	90414911	90421407	IAPEz-int	-	IAPLTR1a_Mm
chr7	92246746	92249789	IAPEz-int	-	IAPLTR1a_Mm
chr7	92510473	92514491	IAPEz-int	-	IAPLTR1a_Mm
chr7	93180642	93187061	IAPEz-int	+	IAPLTR1a_Mm
chr7	99374154	99380568	IAPEz-int	-	IAPLTR1a_Mm
chr7	103466455	103472880	IAPEz-int	-	IAPLTR1a_Mm
chr7	105155688	105162090	IAPEz-int	-	IAPLTR1a_Mm
chr7	119574896	119577951	IAPEz-int	-	IAPLTR1a_Mm
chr7	125429686	125436060	IAPEz-int	+	IAPLTR1a_Mm
chr7	132038978	132045411	IAPEz-int	-	IAPLTR1a_Mm
chr7	136877404	136883851	IAPEz-int	-	IAPLTR1a_Mm
chr7	142921308	142925319	IAPEz-int	-	IAPLTR1a_Mm
chr7	147203666	147206900	IAPEz-int	+	IAPLTR1a_Mm
chr7	149960741	149967117	IAPEz-int	-	IAPLTR1a_Mm
chr8	3755310	3761735	IAPEz-int	-	IAPLTR1a_Mm
chr8	4886476	4892882	IAPEz-int	-	IAPLTR1a_Mm
chr8	6493788	6500000	IAPEz-int	-	IAPLTR1a_Mm
chr8	16896698	16903123	IAPEz-int	+	IAPLTR1a_Mm
chr8	31127571	31134088	IAPEz-int	+	IAPLTR1a_Mm
chr8	40464759	40471158	IAPEz-int	-	IAPLTR1a_Mm
chr8	47008408	47014810	IAPEz-int	+	IAPLTR1a_Mm
chr8	49274623	49281017	IAPEz-int	-	IAPLTR1a_Mm
chr8	50069873	50076269	IAPEz-int	+	IAPLTR1a_Mm
chr8	53008854	53015366	IAPEz-int	-	IAPLTR1a_Mm
chr8	54048624	54055109	IAPEz-int	+	IAPLTR1a_Mm
chr8	55228579	55235051	IAPEz-int	-	IAPLTR1a_Mm
chr8	58654000	58660421	IAPEz-int	-	IAPLTR1a_Mm
chr8	61610938	61617348	IAPEz-int	-	IAPLTR1a_Mm
chr8	63164573	63170988	IAPEz-int	+	IAPLTR1a_Mm
chr8	63296538	63302995	IAPEz-int	+	IAPLTR1a_Mm
chr8	63478131	63484503	IAPEz-int	-	IAPLTR1a_Mm
chr8	65284354	65290779	IAPEz-int	+	IAPLTR1a_Mm
chr8	75452122	75455165	IAPEz-int	+	IAPLTR1a_Mm
chr8	76048408	76054904	IAPEz-int	-	IAPLTR1a_Mm
chr8	76873911	76880323	IAPEz-int	-	IAPLTR1a_Mm
chr8	92611951	92618492	IAPEz-int	+	IAPLTR1a_Mm
chr8	100698573	100704950	IAPEz-int	-	IAPLTR1a_Mm
chr8	102635181	102638406	IAPEz-int	-	IAPLTR1a_Mm
chr8	102775706	102778930	IAPEz-int	+	IAPLTR1a_Mm
chr8	104652104	104655127	IAPEz-int	-	IAPLTR1a_Mm
chr8	109003728	109010192	IAPEz-int	+	IAPLTR1a_Mm
chr8	109010530	109016994	IAPEz-int	+	IAPLTR1a_Mm
chr8	117806160	117810527	IAPEz-int	+	IAPLTR1a_Mm
chr8	119422889	119426989	IAPEz-int	+	IAPLTR1a_Mm
chr8	119527745	119531275	IAPEz-int	-	IAPLTR1a_Mm
chr8	121855248	121861629	IAPEz-int	-	IAPLTR1a_Mm
chr8	128153557	128159984	IAPEz-int	+	IAPLTR1a_Mm
chr8	128630192	128633458	IAPEz-int	-	IAPLTR1a_Mm
chr9	4491618	4498118	IAPEz-int	+	IAPLTR1a_Mm
chr9	19988503	19994918	IAPEz-int	-	IAPLTR1a_Mm
chr9	21683968	21690355	IAPEz-int	+	IAPLTR1a_Mm
chr9	21982271	21986345	IAPEz-int	-	IAPLTR1a_Mm
chr9	25904182	25910601	IAPEz-int	-	IAPLTR1a_Mm
chr9	26508811	26515236	IAPEz-int	-	IAPLTR1a_Mm
chr9	27782413	27788856	IAPEz-int	+	IAPLTR1a_Mm
chr9	32761013	32764102	IAPEz-int	+	IAPLTR1a_Mm
chr9	32961725	32968155	IAPEz-int	-	IAPLTR1a_Mm
chr9	60574359	60580778	IAPEz-int	-	IAPLTR1a_Mm
chr9	73253463	73259852	IAPEz-int	+	IAPLTR1a_Mm
chr9	78412260	78415473	IAPEz-int	-	IAPLTR1a_Mm
chr9	81801730	81806213	IAPEz-int	-	IAPLTR1a_Mm
chr9	85956701	85963141	IAPEz-int	-	IAPLTR1a_Mm
chr9	92520069	92523309	IAPEz-int	-	IAPLTR1a_Mm
chr9	92542545	92549005	IAPEz-int	-	IAPLTR1a_Mm
chr9	93521343	93524583	IAPEz-int	-	IAPLTR1a_Mm
chr9	98352172	98358606	IAPEz-int	-	IAPLTR1a_Mm
chr9	99636538	99642987	IAPEz-int	+	IAPLTR1a_Mm
chr9	101196438	101200329	IAPEz-int	-	IAPLTR1a_Mm
chr9	114011029	114017401	IAPEz-int	-	IAPLTR1a_Mm
chr9	121315865	121322277	IAPEz-int	-	IAPLTR1a_Mm
chrX	4773572	4779957	IAPEz-int	+	IAPLTR1a_Mm
chrX	17912758	17916377	IAPEz-int	+	IAPLTR1a_Mm
chrX	20648214	20651228	IAPEz-int	-	IAPLTR1a_Mm
chrX	23829017	23832614	IAPEz-int	+	IAPLTR1a_Mm
chrX	28784565	28788143	IAPEz-int	+	IAPLTR1a_Mm
chrX	28827592	28834058	IAPEz-int	-	IAPLTR1a_Mm
chrX	30141433	30145011	IAPEz-int	-	IAPLTR1a_Mm
chrX	30461084	30467490	IAPEz-int	-	IAPLTR1a_Mm
chrX	31475723	31480348	IAPEz-int	-	IAPLTR1a_Mm
chrX	31669694	31676147	IAPEz-int	+	IAPLTR1a_Mm
chrX	33456182	33459196	IAPEz-int	-	IAPLTR1a_Mm
chrX	39074637	39081043	IAPEz-int	-	IAPLTR1a_Mm
chrX	42823068	42826330	IAPEz-int	-	IAPLTR1a_Mm
chrX	42993710	43000000	IAPEz-int	-	IAPLTR1a_Mm
chrX	55468707	55472974	IAPEz-int	-	IAPLTR1a_Mm
chrX	62960437	62966826	IAPEz-int	+	IAPLTR1a_Mm
chrX	64011791	64014868	IAPEz-int	+	IAPLTR1a_Mm
chrX	70120991	70124055	IAPEz-int	-	IAPLTR1a_Mm
chrX	74320412	74323553	IAPEz-int	-	IAPLTR1a_Mm
chrX	75954495	75960892	IAPEz-int	+	IAPLTR1a_Mm
chrX	76388821	76395321	IAPEz-int	+	IAPLTR1a_Mm
chrX	108059484	108062902	IAPEz-int	-	IAPLTR1a_Mm
chrX	109856023	109862427	IAPEz-int	-	IAPLTR1a_Mm
chrX	111410803	111414799	IAPEz-int	-	IAPLTR1a_Mm
chrX	112004781	112007785	IAPEz-int	-	IAPLTR1a_Mm
chrX	113765664	113768716	IAPEz-int	+	IAPLTR1a_Mm
chrX	115520461	115526928	IAPEz-int	-	IAPLTR1a_Mm
chrX	118664085	118670613	IAPEz-int	-	IAPLTR1a_Mm
chrX	120367314	120373710	IAPEz-int	-	IAPLTR1a_Mm
chrX	120674974	120681373	IAPEz-int	-	IAPLTR1a_Mm
chrX	123699918	123706324	IAPEz-int	+	IAPLTR1a_Mm
chrX	125680386	125686799	IAPEz-int	-	IAPLTR1a_Mm
chrX	142365169	142371603	IAPEz-int	+	IAPLTR1a_Mm
chrX	142469049	142475529	IAPEz-int	+	IAPLTR1a_Mm
chrX	153014750	153021156	IAPEz-int	+	IAPLTR1a_Mm
chrX	154057470	154060711	IAPEz-int	-	IAPLTR1a_Mm
chrX	155115264	155121659	IAPEz-int	+	IAPLTR1a_Mm
chrX	155588273	155591336	IAPEz-int	+	IAPLTR1a_Mm
chrX	158620183	158623418	IAPEz-int	+	IAPLTR1a_Mm

## Sheet: RLTR4_MM-int
chromosome	int_start	int_end	name	strand	flanking LTR
chr1	133539891	133547451	RLTR4_MM-int	+	RLTR4_Mm
chr1	184187947	184195534	RLTR4_MM-int	+	RLTR4_Mm
chr1	193758188	193765775	RLTR4_MM-int	+	RLTR4_Mm
chr2	15942862	15950422	RLTR4_MM-int	-	RLTR4_Mm
chr2	57067519	57075106	RLTR4_MM-int	-	RLTR4_Mm
chr3	66900742	66906974	RLTR4_MM-int	+	RLTR4_Mm
chr3	151986845	151994404	RLTR4_MM-int	+	RLTR4_Mm
chr4	101536458	101544046	RLTR4_MM-int	-	RLTR4_Mm
chr4	107819336	107826878	RLTR4_MM-int	-	RLTR4_Mm
chr4	132652358	132657051	RLTR4_MM-int	+	RLTR4_Mm
chr4	146593512	146601082	RLTR4_MM-int	+	RLTR4_Mm
chr5	24737257	24744747	RLTR4_MM-int	+	RLTR4_Mm
chr5	43599920	43607479	RLTR4_MM-int	+	RLTR4_Mm
chr5	44526295	44533883	RLTR4_MM-int	+	RLTR4_Mm
chr5	77360237	77367825	RLTR4_MM-int	+	RLTR4_Mm
chr5	110330308	110336292	RLTR4_MM-int	-	RLTR4_Mm
chr5	122643596	122649291	RLTR4_MM-int	+	RLTR4_Mm
chr5	145431404	145438991	RLTR4_MM-int	+	RLTR4_Mm
chr6	73237711	73243403	RLTR4_MM-int	-	RLTR4_Mm
chr7	7023318	7030906	RLTR4_MM-int	-	RLTR4_Mm
chr7	30400922	30408227	RLTR4_MM-int	+	RLTR4_Mm
chr7	31474355	31481942	RLTR4_MM-int	+	RLTR4_Mm
chr7	71272188	71279747	RLTR4_MM-int	+	RLTR4_Mm
chr8	44397656	44405244	RLTR4_MM-int	-	RLTR4_Mm
chr8	87650327	87655567	RLTR4_MM-int	-	RLTR4_Mm
chr8	93410676	93415370	RLTR4_MM-int	+	RLTR4_Mm
chr8	125689356	125695051	RLTR4_MM-int	+	RLTR4_Mm
chr9	62287554	62295126	RLTR4_MM-int	+	RLTR4_Mm
chr10	4620528	4628085	RLTR4_MM-int	-	RLTR4_Mm
chr10	22454826	22462385	RLTR4_MM-int	+	RLTR4_Mm
chr10	41157150	41164737	RLTR4_MM-int	+	RLTR4_Mm
chr11	5906410	5910619	RLTR4_MM-int	+	RLTR4_Mm
chr11	6650121	6657697	RLTR4_MM-int	-	RLTR4_Mm
chr11	8820997	8828583	RLTR4_MM-int	+	RLTR4_Mm
chr11	60393076	60398769	RLTR4_MM-int	-	RLTR4_Mm
chr11	76363052	76370611	RLTR4_MM-int	+	RLTR4_Mm
chr11	86696558	86704117	RLTR4_MM-int	+	RLTR4_Mm
chr11	102945717	102953277	RLTR4_MM-int	+	RLTR4_Mm
chr12	19249757	19254687	RLTR4_MM-int	+	RLTR4_Mm
chr12	55875907	55883495	RLTR4_MM-int	+	RLTR4_Mm
chr12	70648568	70656092	RLTR4_MM-int	+	RLTR4_Mm
chr13	21905019	21911129	RLTR4_MM-int	+	RLTR4_Mm
chr13	99756926	99764513	RLTR4_MM-int	-	RLTR4_Mm
chr14	55149824	55156451	RLTR4_MM-int	+	RLTR4_Mm
chr15	76390943	76396735	RLTR4_MM-int	-	RLTR4_Mm
chr16	76135984	76143572	RLTR4_MM-int	-	RLTR4_Mm
chr16	93698398	93705985	RLTR4_MM-int	-	RLTR4_Mm
chr18	30426865	30431052	RLTR4_MM-int	+	RLTR4_Mm
chr18	82863639	82871125	RLTR4_MM-int	+	RLTR4_Mm
chr19	61001783	61009362	RLTR4_MM-int	-	RLTR4_Mm
chrX	15051870	15059457	RLTR4_MM-int	+	RLTR4_Mm

## Sheet: RLTR6-int
chromosome	int_start	int_end	name	strand	flanking LTR
chr1	27786880	27794439	RLTR6-int	+	RLTR6 U3 classII
chr1	49378454	49385692	RLTR6-int	+	RLTR6 U3 classII
chr1	85133971	85141656	RLTR6-int	-	RLTR6 U3 classII
chr1	87365290	87372974	RLTR6-int	-	RLTR6 U3 classII
chr1	114489427	114497116	RLTR6-int	-	RLTR6 U3 classII
chr1	120039347	120046943	RLTR6-int	-	RLTR6 U3 classII
chr1	142861096	142868652	RLTR6-int	+	RLTR6 U3 classII
chr1	148043436	148051128	RLTR6-int	-	RLTR6 U3 classII
chr1	197176713	197184406	RLTR6-int	-	RLTR6 U3 classII
chr10	4258135	4265802	RLTR6-int	-	RLTR6 U3 classII
chr10	47467622	47475344	RLTR6-int	-	RLTR6 U3 classII
chr10	55348156	55355837	RLTR6-int	-	RLTR6 U3 classII
chr10	78322729	78330314	RLTR6-int	-	RLTR6 U3 classII
chr11	10336464	10344150	RLTR6-int	-	RLTR6 U3 classII
chr11	47233324	47241004	RLTR6-int	+	RLTR6 U3 classII
chr11	75170907	75178547	RLTR6-int	-	RLTR6 U3 classII
chr11	121172906	121178931	RLTR6-int	-	RLTR6 U3 classII
chr12	4808520	4815851	RLTR6-int	+	RLTR6 U3 classII
chr12	7150462	7156579	RLTR6-int	+	RLTR6 U3 classII
chr12	19681937	19689575	RLTR6-int	-	RLTR6 U3 classII
chr12	20715201	20722807	RLTR6-int	-	RLTR6 U3 classII
chr12	22941420	22949068	RLTR6-int	-	RLTR6 U3 classII
chr12	23525430	23533153	RLTR6-int	+	RLTR6 U3 classII
chr12	23980420	23988143	RLTR6-int	-	RLTR6 U3 classII
chr12	24320405	24328055	RLTR6-int	-	RLTR6 U3 classII
chr12	24518010	24525681	RLTR6-int	+	RLTR6 U3 classII
chr12	44771600	44779235	RLTR6-int	+	RLTR6 U3 classII
chr12	52411307	52418990	RLTR6-int	+	RLTR6 U3 classII
chr12	70015408	70023038	RLTR6-int	-	RLTR6 U3 classII
chr12	77837325	77844951	RLTR6-int	-	RLTR6 U3 classII
chr12	89173646	89181319	RLTR6-int	+	RLTR6 U3 classII
chr13	3172447	3180130	RLTR6-int	-	RLTR6 U3 classII
chr13	20742413	20750086	RLTR6-int	-	RLTR6 U3 classII
chr13	35097563	35105141	RLTR6-int	-	RLTR6 U3 classII
chr13	50807443	50815065	RLTR6-int	-	RLTR6 U3 classII
chr13	68015843	68023546	RLTR6-int	+	RLTR6 U3 classII
chr13	77128752	77136076	RLTR6-int	-	RLTR6 U3 classII
chr13	77775272	77782896	RLTR6-int	-	RLTR6 U3 classII
chr13	86327410	86335075	RLTR6-int	-	RLTR6 U3 classII
chr13	112519358	112527027	RLTR6-int	+	RLTR6 U3 classII
chr14	10248245	10255825	RLTR6-int	-	RLTR6 U3 classII
chr14	30062629	30068442	RLTR6-int	+	RLTR6 U3 classII
chr14	38922395	38930030	RLTR6-int	+	RLTR6 U3 classII
chr14	40938749	40946342	RLTR6-int	-	RLTR6 U3 classII
chr14	54305653	54313352	RLTR6-int	+	RLTR6 U3 classII
chr15	14803609	14807884	RLTR6-int	-	RLTR6 U3 classII
chr15	14981737	14989339	RLTR6-int	-	RLTR6 U3 classII
chr15	32799973	32807495	RLTR6-int	+	RLTR6 U3 classII
chr15	49000968	49008596	RLTR6-int	-	RLTR6 U3 classII
chr16	3359636	3367388	RLTR6-int	+	RLTR6 U3 classII
chr16	19596224	19602309	RLTR6-int	-	RLTR6 U3 classII
chr16	61251169	61258804	RLTR6-int	-	RLTR6 U3 classII
chr17	18518470	18526039	RLTR6-int	-	RLTR6 U3 classII
chr17	20884613	20892169	RLTR6-int	+	RLTR6 U3 classII
chr17	33181478	33189230	RLTR6-int	+	RLTR6 U3 classII
chr17	36205258	36212849	RLTR6-int	+	RLTR6 U3 classII
chr17	58980114	58987812	RLTR6-int	+	RLTR6 U3 classII
chr18	6346920	6354799	RLTR6-int	-	RLTR6 U3 classII
chr18	42635924	42643571	RLTR6-int	+	RLTR6 U3 classII
chr18	74419245	74426879	RLTR6-int	+	RLTR6 U3 classII
chr18	86361990	86369671	RLTR6-int	-	RLTR6 U3 classII
chr19	9624037	9631717	RLTR6-int	+	RLTR6 U3 classII
chr19	13117098	13124705	RLTR6-int	+	RLTR6 U3 classII
chr19	14000000	14004266	RLTR6-int	-	RLTR6 U3 classII
chr19	29761031	29768295	RLTR6-int	+	RLTR6 U3 classII
chr19	40037141	40044808	RLTR6-int	+	RLTR6 U3 classII
chr2	25575016	25582540	RLTR6-int	-	RLTR6 U3 classII
chr2	41068540	41076223	RLTR6-int	+	RLTR6 U3 classII
chr2	55634908	55642476	RLTR6-int	-	RLTR6 U3 classII
chr2	68385082	68392557	RLTR6-int	+	RLTR6 U3 classII
chr2	84739279	84747001	RLTR6-int	+	RLTR6 U3 classII
chr2	138388670	138396400	RLTR6-int	-	RLTR6 U3 classII
chr2	181654564	181662253	RLTR6-int	+	RLTR6 U3 classII
chr3	3255724	3263407	RLTR6-int	-	RLTR6 U3 classII
chr3	10875774	10883400	RLTR6-int	+	RLTR6 U3 classII
chr3	11141195	11148781	RLTR6-int	+	RLTR6 U3 classII
chr3	12585807	12589322	RLTR6-int	+	RLTR6 U3 classII
chr3	16132182	16139749	RLTR6-int	-	RLTR6 U3 classII
chr3	20532315	20536403	RLTR6-int	-	RLTR6 U3 classII
chr3	26914833	26922516	RLTR6-int	-	RLTR6 U3 classII
chr3	67221082	67228667	RLTR6-int	-	RLTR6 U3 classII
chr3	96168524	96176221	RLTR6-int	-	RLTR6 U3 classII
chr4	3240733	3244646	RLTR6-int	+	RLTR6 U3 classII
chr4	30917663	30925235	RLTR6-int	+	RLTR6 U3 classII
chr4	38803087	38810775	RLTR6-int	+	RLTR6 U3 classII
chr4	40599029	40606722	RLTR6-int	-	RLTR6 U3 classII
chr4	90542162	90548364	RLTR6-int	+	RLTR6 U3 classII
chr4	120845106	120849138	RLTR6-int	+	RLTR6 U3 classII
chr4	123521312	123528946	RLTR6-int	-	RLTR6 U3 classII
chr4	143269502	143277193	RLTR6-int	+	RLTR6 U3 classII
chr4	143609195	143616837	RLTR6-int	+	RLTR6 U3 classII
chr4	143675035	143682658	RLTR6-int	+	RLTR6 U3 classII
chr4	143716344	143724022	RLTR6-int	+	RLTR6 U3 classII
chr5	6484021	6491710	RLTR6-int	+	RLTR6 U3 classII
chr5	9849228	9856912	RLTR6-int	+	RLTR6 U3 classII
chr5	10621970	10628043	RLTR6-int	+	RLTR6 U3 classII
chr5	58709335	58716946	RLTR6-int	-	RLTR6 U3 classII
chr5	92972548	92980221	RLTR6-int	-	RLTR6 U3 classII
chr5	94022605	94030294	RLTR6-int	-	RLTR6 U3 classII
chr5	94032641	94040344	RLTR6-int	-	RLTR6 U3 classII
chr5	95142610	95150321	RLTR6-int	+	RLTR6 U3 classII
chr5	95152668	95160368	RLTR6-int	+	RLTR6 U3 classII
chr5	95482873	95490587	RLTR6-int	+	RLTR6 U3 classII
chr5	95800354	95808055	RLTR6-int	+	RLTR6 U3 classII
chr6	9246829	9254481	RLTR6-int	+	RLTR6 U3 classII
chr6	9811358	9818383	RLTR6-int	-	RLTR6 U3 classII
chr6	10347378	10355064	RLTR6-int	+	RLTR6 U3 classII
chr6	10870634	10878323	RLTR6-int	+	RLTR6 U3 classII
chr6	13402607	13410177	RLTR6-int	-	RLTR6 U3 classII
chr6	19594706	19602400	RLTR6-int	+	RLTR6 U3 classII
chr6	47950451	47956480	RLTR6-int	+	RLTR6 U3 classII
chr6	59833717	59841404	RLTR6-int	-	RLTR6 U3 classII
chr6	104168700	104176393	RLTR6-int	-	RLTR6 U3 classII
chr6	129754473	129762083	RLTR6-int	-	RLTR6 U3 classII
chr7	11788204	11795894	RLTR6-int	-	RLTR6 U3 classII
chr7	15400065	15407689	RLTR6-int	-	RLTR6 U3 classII
chr7	18245070	18252769	RLTR6-int	-	RLTR6 U3 classII
chr7	20894166	20901775	RLTR6-int	+	RLTR6 U3 classII
chr7	21772146	21779833	RLTR6-int	+	RLTR6 U3 classII
chr7	21983558	21991140	RLTR6-int	+	RLTR6 U3 classII
chr7	22474383	22481957	RLTR6-int	+	RLTR6 U3 classII
chr7	23089488	23097097	RLTR6-int	+	RLTR6 U3 classII
chr7	23697576	23705150	RLTR6-int	+	RLTR6 U3 classII
chr7	28804798	28812446	RLTR6-int	-	RLTR6 U3 classII
chr7	32718049	32725733	RLTR6-int	-	RLTR6 U3 classII
chr7	33450477	33458165	RLTR6-int	-	RLTR6 U3 classII
chr7	33677373	33685076	RLTR6-int	-	RLTR6 U3 classII
chr7	49646234	49653921	RLTR6-int	-	RLTR6 U3 classII
chr7	49770916	49778625	RLTR6-int	-	RLTR6 U3 classII
chr7	50140141	50150613	RLTR6-int	+	RLTR6 U3 classII
chr7	63944003	63948367	RLTR6-int	+	RLTR6 U3 classII
chr7	64176315	64183952	RLTR6-int	+	RLTR6 U3 classII
chr7	69802109	69809033	RLTR6-int	+	RLTR6 U3 classII
chr7	92602744	92610299	RLTR6-int	+	RLTR6 U3 classII
chr7	110443238	110449431	RLTR6-int	+	RLTR6 U3 classII
chr7	113512954	113520615	RLTR6-int	+	RLTR6 U3 classII
chr8	4959841	4967457	RLTR6-int	+	RLTR6 U3 classII
chr8	28414783	28422449	RLTR6-int	+	RLTR6 U3 classII
chr8	75387599	75395284	RLTR6-int	+	RLTR6 U3 classII
chr8	75770120	75777701	RLTR6-int	+	RLTR6 U3 classII
chr9	3939743	3947312	RLTR6-int	-	RLTR6 U3 classII
chr9	4847272	4854955	RLTR6-int	-	RLTR6 U3 classII
chr9	6695310	6702839	RLTR6-int	-	RLTR6 U3 classII
chr9	6805331	6812989	RLTR6-int	+	RLTR6 U3 classII
chr9	7407624	7415296	RLTR6-int	+	RLTR6 U3 classII
chr9	17924602	17932254	RLTR6-int	+	RLTR6 U3 classII
chr9	19761932	19769501	RLTR6-int	+	RLTR6 U3 classII
chr9	25966101	25971895	RLTR6-int	-	RLTR6 U3 classII
chr9	90826908	90834518	RLTR6-int	-	RLTR6 U3 classII
chrX	3107388	3115075	RLTR6-int	+	RLTR6 U3 classII
chrX	3427229	3431441	RLTR6-int	+	RLTR6 U3 classII
chrX	3652002	3656078	RLTR6-int	-	RLTR6 U3 classII
chrX	3759506	3763697	RLTR6-int	+	RLTR6 U3 classII
chrX	3979996	3984208	RLTR6-int	-	RLTR6 U3 classII
chrX	4086319	4090554	RLTR6-int	+	RLTR6 U3 classII
chrX	4457794	4461870	RLTR6-int	+	RLTR6 U3 classII
chrX	4867422	4875109	RLTR6-int	-	RLTR6 U3 classII
chrX	23165237	23172892	RLTR6-int	-	RLTR6 U3 classII
chrX	26202737	26210417	RLTR6-int	-	RLTR6 U3 classII
chrX	27065400	27073014	RLTR6-int	-	RLTR6 U3 classII
chrX	27421700	27429310	RLTR6-int	-	RLTR6 U3 classII
chrX	28073367	28080980	RLTR6-int	-	RLTR6 U3 classII
chrX	28421947	28429557	RLTR6-int	-	RLTR6 U3 classII
chrX	29775698	29783306	RLTR6-int	-	RLTR6 U3 classII
chrX	30118524	30126133	RLTR6-int	-	RLTR6 U3 classII
chrX	30256845	30261080	RLTR6-int	+	RLTR6 U3 classII
chrX	30609649	30613892	RLTR6-int	+	RLTR6 U3 classII
chrX	30989178	30993407	RLTR6-int	+	RLTR6 U3 classII
chrX	31335402	31339631	RLTR6-int	-	RLTR6 U3 classII
chrX	31736863	31741076	RLTR6-int	-	RLTR6 U3 classII
chrX	31843610	31847807	RLTR6-int	+	RLTR6 U3 classII
chrX	31983346	31991033	RLTR6-int	+	RLTR6 U3 classII
chrX	32436316	32443924	RLTR6-int	+	RLTR6 U3 classII
chrX	37717986	37725560	RLTR6-int	-	RLTR6 U3 classII
chrX	46316695	46324256	RLTR6-int	-	RLTR6 U3 classII
chrX	52878005	52885588	RLTR6-int	+	RLTR6 U3 classII
chrX	69986797	69994465	RLTR6-int	-	RLTR6 U3 classII
chrX	74139842	74147529	RLTR6-int	+	RLTR6 U3 classII
chrX	76133483	76141216	RLTR6-int	+	RLTR6 U3 classII
chrX	76313047	76320737	RLTR6-int	-	RLTR6 U3 classII
chrX	86257173	86264840	RLTR6-int	-	RLTR6 U3 classII
chrX	111241588	111249275	RLTR6-int	+	RLTR6 U3 classII
chrX	117193833	117201517	RLTR6-int	-	RLTR6 U3 classII
chrX	123553207	123560928	RLTR6-int	+	RLTR6 U3 classII
chrX	129796336	129803402	RLTR6-int	-	RLTR6 U3 classII
chrX	162245345	162252951	RLTR6-int	+	RLTR6 U3 classII

## Sheet: MMVL30-int for ChIPseq plot
chrom	LTR_start	int_start	int_end	LTR_end	strand	flanking RLTR6_Mm U3class
chr1	7695913	7696367	7700279	7700746	-	I
chr1	25071669	25072213	25076064	25076628	+	I
chr1	53749438	53749884	53753313	53753773	-	I
chr2	75476160	75476729	75480428	75481002	+	I
chr2	81829005	81829681	81833472	81834033	+	I
chr3	47285209	47285680	47289186	47289639	+	I
chr4	143565436	143566047	143571590	143572146	-	I
chr5	18162082	18162554	18166012	18166479	+	I
chr6	41147145	41147706	41151547	41152108	-	I
chr6	133669101	133669609	133673144	133673592	+	I
chr7	24092520	24092980	24100563	24101041	-	I
chr7	32543710	32544154	32548162	32548605	-	I
chr7	55994125	55994595	55998607	55999113	-	I
chr8	58042728	58043185	58046767	58047274	-	I
chr9	12129361	12129827	12139307	12139789	-	I
chr11	86625241	86625743	86629378	86629897	-	I
chr12	89139954	89140400	89143960	89144427	-	I
chr12	89329954	89330424	89338086	89338536	+	I
chr12	89399677	89400145	89403704	89404154	+	I
chr12	113255151	113255599	113259079	113259546	-	I
chr13	51729298	51729836	51733879	51734436	-	I
chr13	66483781	66484295	66488437	66488909	+	I
chr13	66868000	66868472	66872204	66873113	-	I
chr13	68371749	68372317	68376654	68377273	-	I
chr13	68434973	68435530	68439503	68440038	+	I
chr13	87769532	87769697	87773251	87773700	+	I
chr14	106852569	106853020	106856606	106856902	+	I
chr17	19034521	19035500	19039074	19039520	+	I
chr17	20027739	20028186	20031764	20032211	+	I
chr17	21611077	21611077	21614719	21615179	+	I
chr17	35615154	35615708	35619572	35620107	+	I
chr18	90004921	90005475	90009428	90009962	+	I
chr19	3083048	3083504	3087036	3087486	+	I
chr19	4061378	4061915	4065815	4066369	-	I
chrX	121393679	121394218	121398548	121399108	-	I
chrX	122063719	122064279	122068609	122069148	+	I
chr1	9225111	9225771	9229830	9230469	+	III
chr1	88971969	88972570	88976749	88977365	-	III
chr2	22865119	22865851	22869940	22870564	-	III
chr2	85858578	85859097	85863187	85863747	+	III
chr2	154840687	154841321	154854696	154855387	-	III
chr2	177035625	177036295	177040469	177041119	+	III
chr4	8319773	8320425	8324633	8325266	+	III
chr4	83182771	83183378	83187194	83187855	-	III
chr4	117371313	117371939	117374328	117374933	+	III
chr4	143565436	143566047	143569747	143570378	-	III
chr4	148808089	148808690	148812686	148813306	-	III
chr5	94945109	94945787	94949879	94950536	+	III
chr5	115339934	115340553	115344534	115345133	+	III
chr5	136099496	136100141	136104228	136104888	+	III
chr6	94988344	94988947	94993126	94993749	-	III
chr6	142115911	142116592	142120664	142121345	+	III
chr6	148583546	148584092	148588301	148588866	-	III
chr7	18123188	18123884	18127953	18128601	+	III
chr7	23557845	23558458	23562600	23563193	+	III
chr8	109200175	109200800	109205009	109205615	+	III
chr9	48326734	48327319	48331335	48331941	-	III
chr10	47171918	47172539	47175925	47176527	+	III
chr11	5452745	5453347	5457499	5458122	-	III
chr12	8589648	8590305	8594382	8595019	+	III
chr12	17877433	17877994	17881783	17882365	-	III
chr12	24765365	24765983	24769876	24770507	-	III
chr12	60323610	60324229	60327527	60328128	+	III
chr13	14112480	14113102	14116731	14117336	+	III
chr13	21854664	21855264	21859438	21860059	-	III
chr13	62393042	62393667	62397622	62398268	-	III
chr14	32928490	32929087	32933154	32933731	+	III
chr15	82192965	82193631	82197786	82198432	+	III
chr17	14209909	14210464	14214556	14215132	-	III
chr17	43026852	43027477	43031610	43032215	+	III
chr17	66364452	66365074	66369219	66369821	+	III
chr18	6663826	6664414	6668526	6669135	-	III
chr18	11801051	11801651	11805839	11806460	-	III
chr18	26161526	26162070	26166090	26166655	-	III
chrX	32016451	32017039	32021230	32021839	-	III
chrX	140707958	140708580	140712647	140713290	-	III
chr4	12060300	12060874	12064712	12065300	-	IV
chr4	145158622	145159181	145163265	145163845	-	IV
chr4	146310938	146311516	146315063	146315667	+	IV
chr6	18792848	18793363	18797598	18798136	-	IV
chr7	29041291	29041886	29046171	29046784	-	IV
chr13	55285808	55286386	55290043	55290601	+	IV
chr13	62183440	62183978	62194454	62194978	-	IV
chr13	68228948	68229506	68233680	68234253	+	IV
chr19	3223701	3224265	3228214	3228796	-	IV
chrX	30543715	30544273	30548537	30549077	+	IV

## Sheet: U3 I
U3 subclass I MMVL30 position	locus	start	end	strand	PBS-pro
#1	chr1	7695913	7700746	-	Y
#2	chr1	25071669	25076628	+	N
#3	chr1	26319851	26320269	+	N
#4	chr1	53749438	53753773	-	Y
#5	chr1	79249424	79249801	-	N
#6	chr1	113682441	113682887	+	N
#7	chr1	170531180	170531694	+	N
#8	chr2	29044187	29044705	-	N
#9	chr2	75476160	75481002	+	N
#10	chr2	76143110	76143559	-	N
#11	chr2	81829005	81834033	+	N
#12	chr3	46039717	46040160	-	N
#13	chr3	47285209	47289639	+	Y
#14	chr3	152621959	152622410	+	N
#15	chr4	23776714	23777283	+	N
#16	chr4	110840363	110840822	-	N
#17	chr4	143565436	143572146	-	N
#18	chr5	6919384	6919835	-	N
#19	chr5	18162082	18166479	+	Y
#20	chr5	56809163	56809617	-	N
#21	chr6	41147145	41152108	-	N
#22	chr6	60842414	60842884	-	Y
#23	chr6	133669101	133673592	+	Y
#24	chr6	149308207	149308773	-	N
#25	chr7	24092520	24101041	-	Y
#26	chr7	32543710	32548605	-	Y
#27	chr7	55994125	55999113	-	Y
#28	chr7	111661897	111662344	+	N
#29	chr8	18970581	18971113	-	N
#30	chr8	34774934	34775502	+	N
#31	chr8	40278631	40279090	-	N
#32	chr8	58042728	58047274	-	Y
#33	chr9	12129361	12139789	-	Y
#34	chr9	80463650	80464093	+	N
#35	chr10	33383334	33383779	-	N
#36	chr10	34619000	34619334	+	N
#37	chr10	89307999	89308535	-	N
#38	chr11	86625241	86629897	-	N
#39	chr12	18801483	18801935	-	N
#40	chr12	18828593	18829044	+	N
#41	chr12	89139954	89144427	-	Y
#42	chr12	89329954	89338536	+	Y
#43	chr12	89399677	89404154	+	Y
#44	chr12	113255151	113259546	-	Y
#45	chr13	51729298	51734436	-	N
#46	chr13	62386766	62387302	-	N
#47	chr13	66483781	66488909	+	Y
#48	chr13	66868000	66873113	-	Y
#49	chr13	67971529	67971987	-	N
#50	chr13	68371749	68377273	-	N
#51	chr13	68434973	68440038	+	N
#52	chr13	85178153	85178601	-	N
#53	chr13	87769532	87773700	+	Y
#54	chr14	38930618	38931072	+	N
#55	chr14	106852569	106856902	+	Y
#56	chr15	28909730	28910276	+	N
#57	chr16	54108708	54109247	+	N
#58	chr17	19034521	19039520	+	Y
#59	chr17	20027739	20032211	+	Y
#60	chr17	20459444	20459899	+	N
#61	chr17	21611077	21615179	+	N
#62	chr17	21911588	21912039	+	N
#63	chr17	35615154	35620107	+	N
#64	chr18	34716744	34717298	-	N
#65	chr18	90004921	90009962	+	N
#66	chr19	3083048	3087486	+	Y
#67	chr19	4061378	4066369	-	N
#68	chr19	24982446	24982983	-	N
#69	chrX	102621459	102621992	+	N
#70	chrX	121393679	121399108	-	N
#71	chrX	122063719	122069148	+	N

## Sheet: U3 III
locus	start	end	name	length	strand
chr1	9225111	9230469	U3_III-1	5359	+
chr1	88971969	88977365	U3_III-2	5397	-
chr1	150549001	150549649	U3_III-3	649	+
chr2	22865119	22870564	U3_III-4	5446	-
chr2	85858578	85863747	U3_III-5	5170
chr2	154840687	154855387	U3_III-6	14701	-
chr2	126848004	126848686	U3_III-7	683	+
chr2	177035625	177041119	U3_III-8	5495	+
chr3	8454688	8455293	U3_III-9	606	-
chr4	8319773	8325266	U3_III-10	5494	+
chr4	83182771	83187855	U3_III-11	5085	-
chr4	117371313	117374933	U3_III-12	3621	+
chr4	143565672	143570378	U3_III-13	4707	-
chr4	148808089	148813306	U3_III-14	5218	-
chr5	8754245	8754852	U3_III-15	608	-
chr5	24746171	24746779	U3_III-16	609	+
chr5	30532818	30533437	U3_III-17	620	+
chr5	37189987	37190622	U3_III-18	636	-
chr5	94945109	94950536	U3_III-19	5428	+
chr5	114262090	114262674	U3_III-20	585	-
chr5	115339934	115345133	U3_III-21	5200	+
chr5	136099496	136104888	U3_III-22	5393	+
chr5	140888658	140889256	U3_III-23	599	-
chr6	56659648	56660320	U3_III-24	673	-
chr6	94988344	94993749	U3_III-25	5406	-
chr6	142115911	142121345	U3_III-26	5435	+
chr6	148583546	148588866	U3_III-27	5321	-
chr6	149340042	149340666	U3_III-28	625	-
chr7	18123188	18128601	U3_III-29	5414	+
chr7	23557845	23563193	U3_III-30	5349	+
chr7	61675442	61676033	U3_III-31	592	-
chr7	93754031	93754656	U3_III-32	626	-
chr8	109200175	109205615	U3_III-33	5441	+
chr9	42799273	42799875	U3_III-34	603	-
chr9	48326734	48331941	U3_III-35	5208	-
chr10	47171918	47176527	U3_III-36	4610	+
chr11	5452983	5458122	U3_III-37	5140	-
chr11	97646186	97646790	U3_III-38	605	-
chr12	8589648	8595019	U3_III-39	5372	+
chr12	17877433	17882365	U3_III-40	4933	-
chr12	24765365	24770507	U3_III-41	5143	-
chr12	60323610	60328128	U3_III-42	4519	+
chr13	4381026	4381663	U3_III-43	638	+
chr13	14112480	14117336	U3_III-44	4857	+
chr13	17777534	17778174	U3_III-45	641	-
chr13	21854664	21860059	U3_III-46	5396	-
chr13	62393042	62398268	U3_III-47	5227	-
chr14	14430262	14430826	U3_III-48	565	-
chr14	32928490	32933731	U3_III-49	5242	+
chr15	82192965	82198432	U3_III-50	5468	+
chr17	14210150	14215132	U3_III-51	4983	-
chr17	15729602	15730239	U3_III-52	638	-
chr17	43026852	43032215	U3_III-53	5364	+
chr17	63874320	63874957	U3_III-54	638	-
chr17	66364452	66369821	U3_III-55	5370	+
chr18	6663826	6669135	U3_III-56	5310	-
chr18	7862975	7863648	U3_III-57	674	-
chr18	11801051	11806460	U3_III-58	5410	-
chr18	26161526	26166655	U3_III-59	5130	-
chr19	4045069	4045631	U3_III-60	563	-
chr19	8163350	8163971	U3_III-61	622	-
chrX	32016451	32021839	U3_III-62	5389	-
chrX	43801473	43802094	U3_III-63	622	+
chrX	84975995	84976584	U3 III-64	590	+
chrX	122063010	122063634	U3 III-65	625	-
chrX	140707958	140713290	U3 III-66	5333	-

## Sheet: U3 IV
locus	start	end	name	length	strand
chr1	58663828	58664012	U3_IV-1	185	+
chr1	60454963	60455273	U3_IV-2	311	+
chr1	173245192	173245352	U3_IV-3	161	+
chr2	168063261	168063571	U3_IV-5	311	+
chr3	18189581	18189790	U3_IV-6	210	+
chr3	18724504	18724734	U3_IV-7	231	-
chr4	12060643	12065265	U3_IV-8	4623	-
chr4	52696390	52696550	U3_IV-9	161	-
chr4	145158854	145163708	U3_IV-10	4855	-
chr4	146311074	146315384	U3_IV-11	4311	+
chr6	18792933	18798154	U3_IV-12	5222	-
chr6	132378928	132379116	U3_IV-13	189	-
chr7	29041529	29046784	U3_IV-14	5256	-
chr11	17134433	17134593	U3_IV-15	161	+
chr13	7713778	7714088	U3_IV-16	311	-
chr13	22665066	22665376	U3_IV-17	311	-
chr13	62183747	62194978	U3_IV-18 (ERVL insertion）	11232	-
chr13	67977451	67977778	U3_IV-19	328	-
chr13	68228948	68233911	U3_IV-20	4964	+
chr13	94532420	94532678	U3_IV-21	259	-
chr14	35471353	35471541	U3_IV-22	189	-
chr14	83821508	83822093	U3_IV-23	586	-
chr17	17081800	17081943	U3_IV-24	144	+
chr19	3223904	3228750	U3_IV-25	4847	-
chrX	30543757	30548768	U3_IV-26	5012	+

## Sheet: parallel alignment
	position			RNA-seq RPKM			LTR region ( 'u' means 5'LTR of MMVL30)			RNA-seq RPKM
MMVL30 & RLTR6 property	chromosome	start	end	WT	Setdb1 KO		RLTR6 U3 subclass I	5' LTR locus (mm9)	strand	WT	Setdb1 KO
#38_high	chr11	86625241	86629897	12.2645	779.779		high 38u	chr11: 86625241-86625742	minus	7.51119	483.983
#67_high	chr19	4061378	4066369	3.01837	310.309		high 67u	chr19: 4065816-4066369	minus	1.98932	202.562
#9_high	chr2	75476160	75481002	6.07253	279.758		high 9u	chr2: 75476160-75476728	plus	3.90499	207.953
#23_high	chr6	133669101	133673592	0.743631	112.637		high_23u	chr6: 133669100-133669566	plus	0.426654	59.9683
#7_mild	chr2	29044187	29044705	0.275567	17.1622		mild 7	chr1: 170531179-170531694	plus	0.211123	10.4702
#8_mild	chr8	58042728	58047274	0.377234	16.4813		mild 8	chr2: 29044185-29044795	minus	0.276099	17.1953
#32_mild	chr12	89399677	89404154	0.296975	12.9444		mild 32u	chr8: 58046811-58047274	minus	0.358311	12.4889
#43_mild	chr1	170531180	170531694	0.210713	10.4499		mild 43u	chr12: 89399677-89400141	plus	0.286469	14.3219
#58_low	chr13	66483781	66488909	0.0807335	5.40342		low 58u	chr17: 19034521-19035121	plus	0	0.0173297
#47_low	chr17	19034521	19039520	0.0685002	2.95304		low 47u	chr13: 66483781-66484236	plus	0	0
#18_low	chr5	6919384	6919835	0	0.055002		low_18	chr5:6919384-6919835	minus	0	0.0550016
#60_low	chr9	12129361	12139789	0.00287816	0.00469809		low 60	chr17: 20459443-20459899	plus	0	0
#42_low	chr10	33383334	33383779	0.01639	0.126932		low 42u	chr12: 89329954-89330404	plus	0	0.0170938
#6_low	chr1	113682441	113682887	0	0		low_6	chr1:113682441-113682887	plus	0	0
